# Supplementary material for: Antimicrobial Activity and Mechanisms of Walnut Green Husk Extract
Source: Molecules. 2023 Dec 7;28(24):7981. doi: 10.3390/molecules28247981 (PMC10745604; doi:10.3390/molecules28247981)
Supplement: Supplementary file 1 [file molecules-28-07981-s001.zip]

Archive with 4 entries (4 files):
- Figure S1a The total ion chromatograms in negative ion mode.png
- Figure S1b The total ion chromatograms in positive ion mode.png
- Supplement Tables.docx
- Table S4 A complete description of the DEGs.xls
