# Supplementary material for: Antimicrobial Activity and Mechanisms of Walnut Green Husk Extract
Source: Molecules. 2023 Dec 7;28(24):7981. doi: 10.3390/molecules28247981 (PMC10745604; doi:10.3390/molecules28247981)
Supplement: Supplementary file 1 [file molecules-28-07981-s001.zip › Table S4 A complete description of the DEGs.xls]

## Sheet: TvsC_deg_all
Table S4 A complete description of the DEGs
gene_id	T1	T2	T4	T5	T6	T7	T8	T9	C1	C2	C3	C4	C5	C6	C8	C10	T	C	log2FoldChange	pvalue	padj	gene_name	gene_chr	gene_start	gene_end	gene_strand	gene_length	gene_biotype	gene_description	tf_family
b3241	349.142	386.25	301.431	313.165	328.705	350.986	313.339	327.72	89.3637	139.412	104.9	110.67	92.0677	107.765	113.11	141.553	333.842	112.355	1.56056	1.1788e-56	3.74426e-56	aaeA	NC_000913.3	3388194	3389126	-	933	protein_coding	aromatic carboxylic acid efflux pump membrane fusion protein && PF13437:HlyD family secretion protein|PF13533:Biotin-lipoyl like	-
b3242	97.3445	112.511	87.2563	96.0704	96.42	81.326	91.821	82.5461	23.1294	36.9603	34.9668	23.0846	19.1808	32.1286	25.9848	44.1402	93.1619	29.9469	1.62804	3.15444e-27	6.37878e-27	aaeX	NC_000913.3	3389134	3389337	-	204	protein_coding	DUF1656 domain-containing protein AaeX && PF07869:Protein of unknown function (DUF1656)	-
b0885	281.65	329.414	234.006	249.533	269.538	251.469	277.759	282.135	100.928	136.818	112.393	117.46	99.74	109.773	127.631	117.961	271.938	115.338	1.22972	6.35245e-43	1.67348e-42	aat	NC_000913.3	926728	927432	-	705	protein_coding	leucyl/phenylalanyl-tRNA--protein transferase && PF03588:Leucyl/phenylalanyl-tRNA protein transferase	-
b1339	1.29793	0	3.9662	0	1.09568	3.21024	10.3299	0	6.30802	11.0233	7.49288	12.2212	12.4675	14.0563	4.58555	26.6363	2.48749	11.8489	-2.24875	0.000137014	0.00016358	abgR	NC_000913.3	1404741	1405649	+	909	protein_coding	putative LysR-type DNA-binding transcriptional regulator AbgR && PF00126:Bacterial regulatory helix-turn-helix protein, lysR family|PF03466:LysR substrate binding domain	LysR_substrate
b0715	97.3445	110.191	93.8666	91.0797	117.238	119.849	82.6389	114.579	200.805	312.542	152.355	249.856	138.102	218.876	216.285	233.638	103.348	215.308	-1.06311	6.05351e-12	8.71426e-12	abrB	NC_000913.3	746723	747769	-	1047	protein_coding	putative regulator && PF05145:Putative ammonia monooxygenase	-
b0185	2406.36	2397.53	2161.58	2354.35	2283.4	2268.57	2225.51	2358.11	362.711	291.792	504.521	357.811	483.355	414.325	278.19	324.202	2306.93	377.114	2.61731	1.18238e-123	6.43183e-123	accA	NC_000913.3	208621	209580	+	960	protein_coding	acetyl-CoA carboxyltransferase subunit alpha && PF03255:Acetyl co-enzyme A carboxylase carboxyltransferase alpha subunit	-
b3255	6387.1	6763.43	6016.72	6192.17	6583.95	6373.39	6376.97	6590.14	186.087	121.256	187.322	112.028	167.832	208.836	95.5324	118.722	6410.48	149.702	5.42703	0	0	accB	NC_000913.3	3405436	3405906	+	471	protein_coding	biotin carboxyl carrier protein && PF00364:Biotin-requiring enzyme	Biotin_lipoyl
b3256	22403.5	24375.5	21040.7	23358.8	22700.3	22335.8	22772.8	23477.6	329.069	237.324	495.779	233.561	425.813	325.972	234.628	233.638	22808.1	314.473	6.18585	0	0	accC	NC_000913.3	3405917	3407266	+	1350	protein_coding	biotin carboxylase && PF02786:Carbamoyl-phosphate synthase L chain, ATP binding domain|PF00289:Carbamoyl-phosphate synthase L chain, N-terminal domain|PF02785:Biotin carboxylase C-terminal domain	CPSase_L_D2
b2316	3949.59	4126.96	3837.95	4107.32	3797.63	3825.53	4123.91	4155.64	866.302	615.357	1242.57	729.879	1215.1	846.723	656.499	720.702	3990.57	861.642	2.21346	1.54802e-60	5.08212e-60	accD	NC_000913.3	2433012	2433926	-	915	protein_coding	acetyl-CoA carboxyltransferase subunit beta && PF01039:Carboxyl transferase domain	Carboxyl_trans
b4015	167.433	173.986	198.31	154.711	165.448	178.703	137.731	158.932	1440.33	934.383	2262.85	1241.81	2154.96	1504.69	1179.25	1108.07	166.907	1478.29	-3.14622	1.63647e-75	6.09889e-75	aceA	NC_000913.3	4217109	4218413	+	1305	protein_coding	isocitrate lyase && PF00463:Isocitrate lyase family	-
b4014	171.326	221.543	182.445	140.986	157.778	170.143	137.731	206.981	1082.88	704.84	1546.03	886.719	1360.88	1089.7	965.259	840.946	173.617	1059.66	-2.60862	2.73156e-62	9.12817e-62	aceB	NC_000913.3	4215478	4217079	+	1602	protein_coding	malate synthase A && PF01274:Malate synthase	-
b0114	132395	141113	127706	134509	131534	129808	136747	133815	1410.89	962.266	1745.84	1019.79	2034.12	1670.02	1089.07	927.705	133453	1357.46	6.62013	0	0	aceE	NC_000913.3	123017	125680	+	2664	protein_coding	pyruvate dehydrogenase E1 component && PF00456:Transketolase, thiamine diphosphate binding domain	-
b0115	65972.3	69637.5	62274.6	67788.3	65164.6	64356.7	68013	68156	1430.87	1066.66	1667.17	1040.16	1671.6	1352.08	1122.7	947.491	66420.4	1287.34	5.69066	0	0	aceF	NC_000913.3	125695	127587	+	1893	protein_coding	pyruvate dehydrogenase%2C E2 subunit && PF00198:2-oxoacid dehydrogenases acyltransferase (catalytic domain)|PF02817:e3 binding domain|PF00364:Biotin-requiring enzyme	Biotin_lipoyl
b4016	35.044	55.6756	46.2723	27.4487	74.5064	25.6819	45.9105	46.8172	394.252	361.822	434.587	364.6	464.175	391.568	419.578	395.739	44.6696	403.29	-3.16904	7.12087e-99	3.23154e-98	aceK	NC_000913.3	4218596	4220332	+	1737	protein_coding	isocitrate dehydrogenase kinase/phosphatase && PF06315:Isocitrate dehydrogenase kinase/phosphatase (AceK)	-
b2296	16296.8	17612.1	14329.9	15478.6	15603.6	15758	15595.8	15556.9	2767.12	1468.04	3189.47	1794.48	3179.21	1948.47	2204.12	1586.76	15778.9	2267.21	2.79975	1.40375e-75	5.23632e-75	ackA	NC_000913.3	2413470	2414672	+	1203	protein_coding	acetate kinase && PF00871:Acetokinase family	-
b1276	2530.96	2499.6	2871.53	2768.57	2815.9	2502.92	2775.29	2783.16	18580.3	10138.8	22421.2	11980.2	20192.6	12926.4	13039.8	9941.43	2693.49	14902.6	-2.46791	5.91178e-55	1.83105e-54	acnA	NC_000913.3	1335831	1338506	+	2676	protein_coding	aconitate hydratase 1 && PF00694:Aconitase C-terminal domain|PF00330:Aconitase family (aconitate hydratase)	Aconitase
b0118	19491	20627.8	19834.9	20129.9	19717.9	19858.5	20649.4	21092.4	1862.97	1475.17	3070.83	1674.99	2988.36	2311.92	1685.96	1570.78	20175.2	2080.12	3.27854	2.36048e-112	1.17938e-111	acnB	NC_000913.3	131615	134212	+	2598	protein_coding	hypothetical protein && PF11791:Aconitate B N-terminal domain|PF00330:Aconitase family (aconitate hydratase)|PF06434:Aconitate hydratase 2 N-terminus	Aconitase
b1094	9852.57	10289.6	9629.92	10033.7	9852.37	9985.98	9976.35	9917.85	4788.84	2549.61	6204.11	3142.89	5489.54	3149.94	4116.3	3011.42	9942.29	4056.58	1.29374	2.19171e-16	3.48485e-16	acpP	NC_000913.3	1151615	1151851	+	237	protein_coding	acyl carrier protein && PF00550:Phosphopantetheine attachment site	PP-binding
b3475	333.567	273.739	277.634	274.487	278.303	293.202	263.985	282.135	116.698	138.763	122.384	153.444	136.183	107.765	129.924	115.678	284.631	127.605	1.15265	1.30084e-43	3.46245e-43	acpT	NC_000913.3	3612969	3613556	+	588	protein_coding	holo-[acyl carrier protein] synthase 2 && PF01648:4'-phosphopantetheinyl transferase superfamily	ACPS
b0463	3979.45	4092.16	3671.37	4067.4	3825.03	3973.2	3906.98	3931.41	263.886	223.059	465.807	281.767	365.394	309.238	277.426	223.745	3930.88	301.29	3.7115	3.97474e-199	3.40799e-198	acrA	NC_000913.3	484426	485619	-	1194	protein_coding	multidrug efflux pump membrane fusion lipoprotein AcrA && PF16576:Barrel-sandwich domain of CusB or HlyD membrane-fusion|PF00529:HlyD membrane-fusion protein of T1SS	HlyD
b0462	11184.2	11508.6	9784.6	10895.9	10334.5	10698.7	10899.2	10659.5	883.123	780.058	1085.22	806.602	973.424	878.852	871.255	762.559	10745.6	880.137	3.61325	0	0	acrB	NC_000913.3	481254	484403	-	3150	protein_coding	multidrug efflux pump RND permease AcrB && PF00873:AcrB/AcrD/AcrF family	ACR_tran
b2470	991.616	922.128	1055.01	1065.51	1036.52	1067.94	1109.89	981.929	369.019	560.241	309.706	494.96	318.401	438.422	425.692	456.622	1028.82	421.633	1.28208	4.17822e-32	9.33621e-32	acrD	NC_000913.3	2587595	2590708	+	3114	protein_coding	multidrug efflux pump RND permease AcrD && PF00873:AcrB/AcrD/AcrF family	ACR_tran
b3265	25.9585	19.7185	34.3737	22.458	18.6266	33.1725	40.1717	38.193	51.5155	70.0301	22.4786	75.3643	42.1977	82.999	84.0685	90.5634	29.0841	64.9021	-1.17088	4.7852e-06	5.94998e-06	acrE	NC_000913.3	3413864	3415021	+	1158	protein_coding	multidrug efflux pump membrane fusion lipoprotein AcrE && PF16576:Barrel-sandwich domain of CusB or HlyD membrane-fusion|PF13533:Biotin-lipoyl like|PF00529:HlyD membrane-fusion protein of T1SS	HlyD
b3266	136.282	158.908	185.089	154.711	188.457	170.143	144.618	151.54	493.077	761.253	309.706	612.42	361.558	521.421	541.095	678.845	161.218	534.922	-1.73233	1.65868e-26	3.2957e-26	acrF	NC_000913.3	3415033	3418137	+	3105	protein_coding	multidrug efflux pump RND permease AcrF && PF00873:AcrB/AcrD/AcrF family	ACR_tran
b4069	142.772	98.5923	148.071	132.253	136.96	131.62	156.096	170.02	3336.95	2150.18	4945.3	2600.41	4499.81	3087.03	2567.15	2197.88	139.548	3173.09	-4.50721	9.79008e-141	5.84417e-140	acs	NC_000913.3	4285413	4287371	-	1959	protein_coding	acetyl-CoA synthetase (AMP-forming) && PF00501:AMP-binding enzyme|PF16177:Acetyl-coenzyme A synthetase N-terminus|PF13193:AMP-binding enzyme C-terminal domain	AMP-binding
b4067	62.3005	55.6756	74.0356	41.173	79.9848	85.6063	48.206	62.8336	636.059	548.569	942.854	638.899	859.299	703.483	623.635	580.671	63.7269	691.684	-3.43568	5.29433e-109	2.5824e-108	actP	NC_000913.3	4283253	4284902	-	1650	protein_coding	acetate/glycolate:cation symporter && PF00474:Sodium:solute symporter family	-
b3714	2013.09	2149.31	1770.25	2061.15	1904.3	1930.42	1956.94	2039.01	188.189	248.348	159.848	192.145	172.627	225.57	191.829	229.833	1978.06	201.049	3.28773	0	0	adeP	NC_000913.3	3895272	3896609	-	1338	protein_coding	adenine:H(+) symporter && PF00860:Permease family	-
b3664	15.5751	20.8784	30.4075	14.972	39.4446	28.8921	40.1717	38.193	238.654	385.814	141.116	312.999	189.89	277.779	267.491	299.088	28.5668	264.104	-3.20662	1.99477e-44	5.40047e-44	adeQ	NC_000913.3	3842455	3843789	-	1335	protein_coding	adenine transporter && PF00860:Permease family	-
b1478	197.285	155.428	162.614	153.463	179.692	158.372	189.381	149.076	3866.82	2256.53	4427.04	2537.94	3959.87	2578.99	3076.91	2279.31	168.164	3122.93	-4.21445	3.35475e-170	2.39201e-169	adhP	NC_000913.3	1552828	1553838	-	1011	protein_coding	ethanol dehydrogenase/alcohol dehydrogenase && PF08240:Alcohol dehydrogenase GroES-like domain|PF00107:Zinc-binding dehydrogenase	ADH_N
b4116	107.728	111.351	88.5784	102.309	120.525	102.728	91.821	135.523	26.2834	68.0848	14.9858	52.2797	40.2796	51.5397	46.6198	81.431	107.57	47.688	1.15437	3.78933e-07	4.85426e-07	adiY	NC_000913.3	4337168	4337929	-	762	protein_coding	DNA-binding transcriptional activator AdiY && PF12833:Helix-turn-helix domain	-
b0474	1904.06	1976.49	1809.91	1802.88	1870.33	1965.74	1703.28	1780.29	211.319	205.551	264.748	211.835	230.169	236.949	204.821	194.065	1851.62	219.932	3.08209	0	0	adk	NC_000913.3	497175	497819	+	645	protein_coding	adenylate kinase && PF00406:Adenylate kinase|PF05191:Adenylate kinase, active site lid	ADK
b2468	123.303	106.712	120.308	88.5844	93.133	120.919	102.151	91.1703	300.683	443.524	187.322	347.626	191.808	334.673	337.038	399.545	105.785	317.777	-1.59108	1.91723e-20	3.35351e-20	aegA	NC_000913.3	2583546	2585525	-	1980	protein_coding	putative oxidoreductase Fe-S subunit AegA && PF07992:Pyridine nucleotide-disulphide oxidoreductase|PF14691:Dihydroprymidine dehydrogenase domain II, 4Fe-4S cluster|PF13247:4Fe-4S dicluster domain	Pyr_redox_2
b0476	66.1943	71.9144	70.0694	58.6404	92.0373	88.8166	87.2299	65.2977	224.986	308.651	254.758	254.609	239.76	265.061	232.335	283.867	75.025	258.003	-1.77801	1.83035e-60	5.99941e-60	aes	NC_000913.3	499014	499973	-	960	protein_coding	acetylesterase && PF07859:alpha/beta hydrolase fold	Abhydrolase_3
b3135	33.7461	33.6374	29.0854	32.4394	28.4877	27.8221	26.3985	54.2094	136.674	138.763	123.633	133.755	148.651	135.877	128.396	146.88	33.2282	136.579	-2.04779	2.05847e-59	6.69901e-59	agaA	NC_000913.3	3281122	3281625	+	504	protein_coding	putative truncated N-acetylgalactosamine-6-phosphate deacetylase && PF01979:Amidohydrolase family	Amidohydro_1
b3138	2.59585	2.31982	1.32207	0	8.76546	4.28032	5.73881	8.62422	10.5134	16.2107	0	21.7266	9.59039	18.0724	9.93537	15.9818	4.20582	12.7538	-1.60727	0.00173638	0.00200769	agaB	NC_000913.3	3284170	3284646	+	477	protein_coding	galactosamine-specific PTS enzyme IIB component && PF03830:PTS system sorbose subfamily IIB component	PTSIIB_sorb
b3139	7.78756	4.63964	10.5765	9.98134	9.86114	8.56063	14.9209	3.69609	45.2075	91.4282	28.7227	65.8589	26.8531	52.8784	60.3765	56.3168	8.75298	53.4552	-2.62069	1.78791e-17	2.91735e-17	agaC	NC_000913.3	3284685	3285488	+	804	protein_coding	galactosamine-specific PTS enzyme IIC component && PF03609:PTS system sorbose-specific iic component	-
b3140	12.9793	17.3986	11.8986	7.486	7.66977	16.0512	5.73881	8.62422	63.0802	74.5691	31.2203	67.2168	30.6892	58.9025	90.9468	54.7947	10.9808	58.9275	-2.43147	9.34235e-18	1.53257e-17	agaD	NC_000913.3	3285478	3286269	+	792	protein_coding	galactosamine-specific PTS enzyme IID component && PF03613:PTS system mannose/fructose/sorbose family IID component	-
b3141	15.5751	10.4392	13.2207	7.486	16.4352	9.63071	11.4776	12.3203	55.7209	123.201	26.2251	96.412	40.2796	73.6281	54.2624	96.6517	12.0731	70.7976	-2.56342	7.03429e-17	1.13028e-16	agaI	NC_000913.3	3286270	3287025	+	756	protein_coding	putative deaminase AgaI && PF01182:Glucosamine-6-phosphate isomerases/6-phosphogluconolactonase	-
b3136	20.7668	10.4392	11.8986	12.4767	20.818	21.4016	22.9552	16.0164	72.5423	90.1314	36.2156	77.4012	47.9519	82.3296	81.0115	70.7765	17.0966	69.795	-2.03449	6.52314e-20	1.12518e-19	agaS	NC_000913.3	3281976	3283130	+	1155	protein_coding	putative galactosamine-6-phosphate deaminase/isomerase && PF01380:SIS domain	SIS
b3133	2.59585	2.31982	6.61033	3.743	5.47841	2.14016	3.44329	4.92813	38.8995	45.3899	16.2346	48.206	23.976	34.1367	38.9772	57.0778	3.90737	37.8622	-3.3029	9.97711e-20	1.71161e-19	agaV	NC_000913.3	3280217	3280690	+	474	protein_coding	N-acetyl-D-galactosamine specific PTS enzyme IIB component && PF03830:PTS system sorbose subfamily IIB component	PTSIIB_sorb
b3134	0	8.11936	9.25446	2.49533	8.76546	5.3504	6.88657	2.46406	45.2075	64.8427	11.2393	50.2429	19.1808	39.4914	46.6198	64.6882	5.41696	42.6891	-2.9758	4.43805e-13	6.56279e-13	agaW	NC_000913.3	3280701	3281102	+	402	protein_coding	N-acetyl-D-galactosamine specific PTS truncated enzyme IIC component && PF03609:PTS system sorbose-specific iic component	-
b1002	138.878	133.39	159.97	112.29	139.152	131.62	144.618	128.131	3445.23	2248.74	4725.51	2651.33	4427.88	2710.85	2908.77	2404.12	136.006	3190.3	-4.55175	7.85368e-184	6.15555e-183	agp	NC_000913.3	1065585	1066826	+	1242	protein_coding	glucose-1-phosphatase && PF00328:Histidine phosphatase superfamily (branch 2)	Acid_phosphat_A
b4712	18.171	16.2387	7.93239	12.4767	20.818	20.3315	13.7731	17.2484	7.35936	1.94528	4.99525	3.39479	0	5.35477	3.8213	3.04415	15.8737	3.73936	2.12986	4.5393e-10	6.21845e-10	agrA	NC_000913.3	3648063	3648146	+	84	protein_coding	small RNA AgrA && -	-
b0605	35382.8	37024.3	34738.6	35708.2	35092.5	34811.8	36360	35297.7	4481.85	2342.12	5479.79	3015.93	5108.8	3287.16	3778.5	2747.34	35552	3780.19	3.23386	3.49026e-104	1.64954e-103	ahpC	NC_000913.3	638945	639508	+	564	protein_coding	alkyl hydroperoxide reductase%2C AhpC component && PF10417:C-terminal domain of 1-Cys peroxiredoxin|PF00578:AhpC/TSA family	-
b0606	11613.9	12028.3	10818.5	11469.8	10767.3	10882.7	10941.6	11231.2	553.004	438.337	725.561	562.856	716.402	614.46	528.103	510.656	11219.1	581.172	4.27427	0	0	ahpF	NC_000913.3	639753	641318	+	1566	protein_coding	alkyl hydroperoxide reductase%2C AhpF component && PF07992:Pyridine nucleotide-disulphide oxidoreductase|PF13192:Thioredoxin domain	Pyr_redox_2
b4269	176.518	206.464	174.513	193.388	178.596	212.946	204.302	211.909	2035.39	1200.24	2388.98	1396.62	2113.72	1499.34	1560.62	1220.7	194.83	1676.95	-3.10389	8.39117e-102	3.90289e-101	ahr	NC_000913.3	4495190	4496209	-	1020	protein_coding	aldehyde reductase%2C NADPH-dependent && PF00107:Zinc-binding dehydrogenase|PF08240:Alcohol dehydrogenase GroES-like domain	ADH_N
b4187	110.324	132.23	166.58	101.061	154.491	121.989	136.584	167.556	1340.46	981.07	1514.81	1133.86	1413.62	1188.76	1144.86	986.304	136.352	1212.97	-3.15207	5.84613e-142	3.5257e-141	aidB	NC_000913.3	4414275	4415900	+	1626	protein_coding	putative acyl-CoA dehydrogenase AidB && PF00441:Acyl-CoA dehydrogenase, C-terminal domain|PF02770:Acyl-CoA dehydrogenase, middle domain	-
b2252	31.1503	23.1982	15.8648	22.458	27.3921	31.0323	20.6597	23.4086	41.0022	100.506	32.4692	74.0064	37.4025	70.2814	69.5476	92.0855	24.3955	64.6626	-1.41691	1.12915e-08	1.49787e-08	ais	NC_000913.3	2365018	2365620	-	603	protein_coding	putative lipopolysaccharide core heptose(II)-phosphate phosphatase && PF00300:Histidine phosphatase superfamily (branch 1)	-
b2290	1579.58	1541.52	1573.26	1618.22	1495.61	1506.67	1466.84	1540.04	252.321	308.003	229.782	306.21	271.408	291.835	305.704	321.158	1540.22	285.802	2.41807	0	0	alaA	NC_000913.3	2407561	2408778	+	1218	protein_coding	glutamate--pyruvate aminotransferase AlaA && PF00155:Aminotransferase class I and II	Aminotran_1_2
b2670	116.813	111.351	83.2901	106.052	87.6546	86.6764	94.1165	92.4024	940.947	528.468	1201.36	708.832	1101.94	636.548	745.917	555.557	97.2946	802.445	-3.04288	8.80845e-68	3.08146e-67	alaE	NC_000913.3	2799164	2799613	+	450	protein_coding	L-alanine exporter && PF06610:L-alanine exporter	-
b2697	18180.1	18897.2	17316.4	18696.3	17666.8	18052.2	18421.6	18522.4	1332.04	1104.92	1682.15	1113.49	1610.23	1387.56	1182.31	1142.32	18219.1	1319.38	3.78937	0	0	alaS	NC_000913.3	2819381	2822011	-	2631	protein_coding	alanine--tRNA ligase/DNA-binding transcriptional repressor && PF01411:tRNA synthetases class II (A)|PF02272:DHHA1 domain|PF07973:Threonyl and Alanyl tRNA synthetase second additional domain	-
b2397	0	1.15991	2.64413	2.49533	0	0	1.14776	3.69609	10.5134	5.83584	12.4881	8.14749	4.79519	16.0643	11.4639	19.0259	1.3929	11.0418	-3.0356	1.98838e-07	2.56559e-07	alaW	NC_000913.3	2518156	2518231	-	76	protein_coding	tRNA-Ala && -	-
b2396	22.0648	22.0383	15.8648	34.9347	29.5834	19.2614	24.103	29.5688	1.05134	11.0233	2.49763	8.82645	4.79519	6.69346	11.4639	5.32726	24.6774	6.45981	1.85285	2.3344e-10	3.2194e-10	alaX	NC_000913.3	2518041	2518116	-	76	protein_coding	tRNA-Ala && -	-
b1415	186.902	227.342	230.039	228.323	244.337	224.717	218.075	215.605	1282.63	974.586	1619.71	1140.65	1453.9	1224.9	1069.96	907.918	221.918	1209.28	-2.44384	2.99354e-98	1.35253e-97	aldA	NC_000913.3	1488232	1489671	+	1440	protein_coding	aldehyde dehydrogenase A && PF00171:Aldehyde dehydrogenase family	Aldedh
b3588	24.6606	33.6374	33.0516	27.4487	36.1575	43.8732	40.1717	35.7289	10084.4	5060.97	11204.4	6429.05	10306.8	7063.61	6834	5092.1	34.3412	7759.41	-7.8147	0	0	aldB	NC_000913.3	3754973	3756511	-	1539	protein_coding	aldehyde dehydrogenase B && PF00171:Aldehyde dehydrogenase family	Aldedh
b2068	50.6192	46.3964	59.4929	54.8974	51.4971	56.7142	52.7971	41.8891	216.576	241.863	182.327	213.872	163.996	218.876	230.042	232.116	51.7879	212.458	-2.04305	1.80156e-69	6.38395e-69	alkA	NC_000913.3	2146692	2147540	-	849	protein_coding	DNA-3-methyladenine glycosylase 2 && PF00730:HhH-GPD superfamily base excision DNA repair protein|PF06029:AlkA N-terminal domain	AlkA_N
b2212	50.6192	64.9549	50.2385	62.3834	50.4014	44.9433	51.6493	52.9774	131.417	166.646	123.633	178.566	113.167	149.934	131.453	174.278	53.5209	146.136	-1.4593	1.75067e-28	3.63683e-28	alkB	NC_000913.3	2308691	2309341	-	651	protein_coding	DNA oxidative demethylase && PF13532:2OG-Fe(II) oxygenase superfamily	-
b0505	28.5544	25.518	23.7972	18.715	28.4877	33.1725	27.5463	36.9609	97.7744	90.1314	123.633	93.6961	120.839	122.49	113.11	122.527	27.844	110.525	-1.97976	2.08498e-41	5.35524e-41	allA	NC_000913.3	532451	532933	+	483	protein_coding	ureidoglycolate lyase && PF04115:Ureidoglycolate hydrolase	-
b0512	40.2357	40.5968	15.8648	22.458	36.1575	32.1024	26.3985	20.9445	132.469	230.84	126.13	174.492	104.535	143.24	158.966	175.8	29.3448	155.809	-2.408	9.49703e-34	2.17294e-33	allB	NC_000913.3	539147	540508	+	1362	protein_coding	allantoinase && PF01979:Amidohydrolase family	Amidohydro_1
b0516	36.342	31.3175	37.0178	39.9254	56.9755	35.3126	66.5702	54.2094	151.393	228.895	118.637	219.303	118.921	180.054	192.593	184.932	44.7088	174.341	-1.96637	5.83725e-26	1.14597e-25	allC	NC_000913.3	544057	545292	-	1236	protein_coding	allantoate amidohydrolase && PF01546:Peptidase family M20/M25/M40	Peptidase_M20
b0517	7.78756	15.0788	13.2207	12.4767	21.9136	18.1913	11.4776	11.0883	100.928	130.334	82.4217	100.486	103.576	103.749	104.703	133.943	13.9043	107.518	-2.94015	3.49014e-54	1.07371e-53	allD	NC_000913.3	545314	546363	-	1050	protein_coding	ureidoglycolate dehydrogenase && PF02615:Malate/L-lactate dehydrogenase	-
b0515	37.6399	37.1171	63.4591	44.916	49.3057	37.4528	74.6046	54.2094	105.134	171.833	121.135	122.891	102.617	133.2	113.875	136.987	49.8381	125.959	-1.34456	2.54182e-17	4.12293e-17	allE	NC_000913.3	543261	544046	-	786	protein_coding	(S)-ureidoglycine aminohydrolase && PF07883:Cupin domain|PF05899:Protein of unknown function (DUF861)	Cupin_3
b0506	678.816	598.513	649.134	575.175	638.783	596.034	614.053	623.408	5725.58	2992.49	8476.95	4627.77	7111.27	3155.3	4564.92	3329.54	621.739	4997.98	-3.00674	2.74355e-56	8.68757e-56	allR	NC_000913.3	533011	533826	+	816	protein_coding	DNA-binding transcriptional repressor AllR && PF01614:Bacterial transcriptional regulator|PF09339:IclR helix-turn-helix domain	IclR
b0504	11.6813	4.63964	10.5765	9.98134	14.2439	13.911	19.512	17.2484	78.8503	118.014	126.13	97.7699	87.2725	81.6603	110.053	96.6517	12.7243	99.5502	-2.95988	3.42495e-48	9.62127e-48	allS	NC_000913.3	531295	532221	-	927	protein_coding	DNA-binding transcriptional activator AllS && PF00126:Bacterial regulatory helix-turn-helix protein, lysR family|PF03466:LysR substrate binding domain	LysR_substrate
b4053	1221.35	1184.27	1082.77	1190.27	1144.99	1229.52	1139.73	1198.77	190.292	282.714	111.144	242.388	162.078	203.481	199.472	232.877	1173.96	203.056	2.52277	3.88959e-85	1.58582e-84	alr	NC_000913.3	4265782	4266861	+	1080	protein_coding	alanine racemase 1 && PF00842:Alanine racemase, C-terminal domain|PF01168:Alanine racemase, N-terminal domain	Ala_racemase_N
b4087	10.3834	27.8378	26.4413	12.4767	46.0186	27.8221	19.512	40.657	119.852	157.568	56.1966	120.175	70.9689	114.458	126.103	134.704	26.3936	112.503	-2.09025	4.94162e-15	7.66437e-15	alsA	NC_000913.3	4309448	4310980	-	1533	protein_coding	D-allose ABC transporter ATP binding subunit && PF00005:ABC transporter	ABC_tran
b4086	18.171	19.7185	23.7972	18.715	15.3395	19.2614	20.6597	27.1047	73.5936	110.233	42.4597	84.1907	23.976	71.6201	94.7681	115.678	20.3459	77.0648	-1.93189	1.93383e-12	2.82742e-12	alsC	NC_000913.3	4308489	4309469	-	981	protein_coding	D-allose ABC transporter membrane subunit && PF02653:Branched-chain amino acid transport system / permease component	BPD_transp_2
b4085	23.3627	24.3581	29.0854	26.201	35.0618	28.8921	22.9552	20.9445	73.5936	94.6703	52.4502	75.3643	44.1158	87.015	65.7263	89.8024	26.3576	72.8422	-1.47557	2.4862e-15	3.88097e-15	alsE	NC_000913.3	4307783	4308478	-	696	protein_coding	D-allulose-6-phosphate 3-epimerase && PF00834:Ribulose-phosphate 3 epimerase family	-
b4084	48.0233	44.0765	46.2723	53.6497	53.6884	57.7843	56.2404	67.7617	149.29	188.692	146.111	171.097	155.364	175.369	181.894	219.179	53.4371	173.375	-1.70328	4.27052e-45	1.16384e-44	alsK	NC_000913.3	4306870	4307799	-	930	protein_coding	D-allose kinase && PF00480:ROK family	ROK
b2435	930.614	836.294	809.104	812.231	761.499	848.573	762.114	815.605	309.093	206.848	400.869	279.052	452.666	304.553	295.004	256.47	822.004	313.069	1.39744	3.77782e-28	7.79673e-28	amiA	NC_000913.3	2552352	2553221	+	870	protein_coding	N-acetylmuramoyl-L-alanine amidase A && PF01520:N-acetylmuramoyl-L-alanine amidase	-
b4169	1281.05	1470.76	1267.86	1293.83	1358.65	1279.81	1247.62	1409.44	541.439	562.186	629.402	568.966	614.744	542.84	546.445	517.505	1326.13	565.441	1.2333	2.84618e-120	1.52006e-119	amiB	NC_000913.3	4396065	4397402	+	1338	protein_coding	N-acetylmuramoyl-L-alanine amidase B && PF01520:N-acetylmuramoyl-L-alanine amidase	-
b2817	745.01	742.342	725.814	696.198	776.839	754.406	667.998	725.667	231.294	272.339	239.772	297.383	250.309	289.827	234.628	276.257	729.284	261.476	1.47171	2.28997e-119	1.21197e-118	amiC	NC_000913.3	2947757	2949010	-	1254	protein_coding	N-acetylmuramoyl-L-alanine amidase C && PF01520:N-acetylmuramoyl-L-alanine amidase|PF11741:AMIN domain	-
b0867	424.422	438.446	440.248	469.123	422.933	462.274	366.136	443.531	1191.17	783.948	1903.19	983.81	1632.28	1050.87	1041.69	901.829	433.389	1186.1	-1.45114	4.21982e-20	7.3064e-20	amiD	NC_000913.3	904913	905743	+	831	protein_coding	N-acetylmuramoyl-L-alanine amidase D && PF01510:N-acetylmuramoyl-L-alanine amidase	-
b1982	1072.09	1047.4	1072.19	1156.59	1065	1117.16	1182.2	1009.03	380.584	317.081	432.09	342.195	418.141	371.487	377.544	290.716	1090.21	366.23	1.57989	1.11432e-96	4.97715e-96	amn	NC_000913.3	2055061	2056515	+	1455	protein_coding	AMP nucleosidase && PF10423:Bacterial AMP nucleoside phosphorylase N-terminus|PF01048:Phosphorylase superfamily	-
b0433	1021.47	954.605	932.056	975.676	918.182	999.454	927.392	995.481	177.676	298.276	89.9146	238.993	119.88	228.247	210.935	242.01	965.539	200.742	2.25925	1.0251e-37	2.506e-37	ampG	NC_000913.3	452070	453545	-	1476	protein_coding	muropeptide:H(+) symporter && PF07690:Major Facilitator Superfamily	MFS_1
b0376	794.331	770.18	884.462	874.615	867.78	863.554	912.471	879.67	261.783	332.643	343.424	307.568	294.425	321.286	281.247	339.423	855.883	310.225	1.46285	6.7836e-121	3.63237e-120	ampH	NC_000913.3	395130	396287	-	1158	protein_coding	peptidoglycan DD-carboxypeptidase/peptidoglycan DD-endopeptidase && PF00144:Beta-lactamase	Beta-lactamase
b0451	88.2591	73.0743	75.3577	78.603	90.9416	83.4662	68.8657	78.85	316.453	453.899	166.092	339.479	204.275	317.27	311.053	446.729	79.6772	319.406	-2.00633	7.82783e-28	1.60504e-27	amtB	NC_000913.3	472966	474252	+	1287	protein_coding	ammonia/ammonium transporter && PF00909:Ammonium Transporter Family	Ammonium_transp
b1927	132.389	132.23	159.97	152.215	129.29	130.55	136.584	155.236	1188.01	944.758	1513.56	1032.02	1499.94	1023.43	1109.7	891.175	141.058	1150.32	-3.02762	5.08892e-132	2.87486e-131	amyA	NC_000913.3	2006156	2007643	+	1488	protein_coding	alpha-amylase && PF00128:Alpha amylase, catalytic domain	-
b1767	489.319	543.997	489.164	469.123	462.378	456.924	445.332	492.813	104.082	118.662	93.661	96.412	116.044	105.087	94.0039	111.111	481.131	104.883	2.19252	2.21185e-197	1.86531e-196	ansA	NC_000913.3	1850860	1851876	+	1017	protein_coding	L-asparaginase 1 && PF00710:Asparaginase	-
b2957	29.8523	40.5968	52.8826	51.1544	51.4971	37.4528	55.0926	32.0328	232.346	241.215	389.63	251.893	321.278	242.973	206.35	229.833	43.8202	264.44	-2.58786	5.61568e-56	1.76868e-55	ansB	NC_000913.3	3099682	3100728	-	1047	protein_coding	L-asparaginase 2 && PF00710:Asparaginase	-
b0050	578.876	546.317	489.164	587.651	602.625	556.441	565.847	604.927	162.957	140.709	278.485	171.097	300.179	188.086	189.536	136.226	566.481	195.91	1.53844	2.31153e-25	4.48863e-25	apaG	NC_000913.3	51229	51606	-	378	protein_coding	DUF525 domain-containing protein ApaG && PF04379:Protein of unknown function (DUF525)	-
b0049	825.482	850.213	787.951	768.563	797.657	878.535	725.386	718.274	169.265	216.575	177.332	183.998	185.094	210.175	189.536	189.498	794.008	190.184	2.05395	1.79023e-205	1.5949e-204	apaH	NC_000913.3	50380	51222	-	843	protein_coding	diadenosine tetraphosphatase && PF00149:Calcineurin-like phosphoesterase	Metallophos
b0979	120.707	140.349	87.2563	106.052	111.76	111.288	110.185	108.419	312.247	370.252	246.016	281.088	257.022	303.883	280.483	260.275	112.002	288.908	-1.36876	1.18425e-37	2.89163e-37	appB	NC_000913.3	1039296	1040432	+	1137	protein_coding	cytochrome bd-II ubiquinol oxidase subunit II && PF02322:Cytochrome bd terminal oxidase subunit II	-
b4592	9.08549	2.31982	7.93239	4.99067	7.66977	5.3504	10.3299	4.92813	5.25669	20.1012	11.2393	16.295	14.3856	8.03216	12.9924	21.309	6.57582	13.7014	-1.08398	0.00165759	0.00191713	appX	NC_000913.3	1040445	1040537	+	93	protein_coding	small protein AppX && PF08173:Membrane bound YbgT-like protein	-
b0469	1525.06	1594.88	1405.36	1467.26	1533.95	1451.03	1408.3	1531.42	63.0802	92.7251	87.417	95.0541	94.9448	93.0391	74.1331	76.1037	1489.66	84.5621	4.12918	0	0	apt	NC_000913.3	491412	491963	+	552	protein_coding	adenine phosphoribosyltransferase && PF00156:Phosphoribosyl transferase domain	Pribosyltran
b0875	177.816	223.862	191.699	192.141	243.241	179.773	175.608	197.125	419.484	357.932	625.656	401.943	531.307	402.947	411.171	363.015	197.658	439.182	-1.14696	9.99604e-21	1.76121e-20	aqpZ	NC_000913.3	915352	916047	-	696	protein_coding	water channel AqpZ && PF00230:Major intrinsic protein	-
b0062	46.7254	60.3153	40.984	48.659	59.1668	55.6441	57.3881	50.5133	124.058	177.021	193.566	170.418	164.955	163.321	170.43	147.641	52.4245	163.926	-1.63755	4.19802e-45	1.14484e-44	araA	NC_000913.3	66835	68337	-	1503	protein_coding	L-arabinose isomerase && PF11762:L-arabinose isomerase C-terminal domain|PF02610:L-arabinose isomerase	-
b0063	25.9585	30.1576	31.7296	38.6777	42.7316	27.8221	40.1717	68.9938	237.602	319.026	218.542	264.793	226.333	224.231	274.369	269.407	38.2803	254.288	-2.73492	1.16985e-66	4.06133e-66	araB	NC_000913.3	68348	70048	-	1701	protein_coding	ribulokinase && PF02782:FGGY family of carbohydrate kinases, C-terminal domain	-
b0064	297.225	270.259	350.347	260.762	262.964	304.973	275.463	310.472	1502.36	1145.77	2518.86	1368.78	2049.47	1544.18	1302.3	1318.12	291.558	1593.73	-2.44999	9.31495e-62	3.09519e-61	araC	NC_000913.3	70387	71265	+	879	protein_coding	DNA-binding transcriptional dual regulator AraC && PF02311:AraC-like ligand binding domain|PF12833:Helix-turn-helix domain	AraC_binding
b0061	16.8731	11.5991	26.4413	11.229	23.0093	14.9811	22.9552	19.7125	74.645	83.6471	49.9525	64.501	51.7881	40.8301	61.1407	67.7323	18.3501	61.7796	-1.75744	2.51293e-17	4.07929e-17	araD	NC_000913.3	65855	66550	-	696	protein_coding	L-ribulose-5-phosphate 4-epimerase AraD && PF00596:Class II Aldolase and Adducin N-terminal domain	Aldolase_II
b2841	76.5777	63.795	76.6798	92.3274	92.0373	65.2748	67.718	67.7617	195.549	252.887	209.801	219.982	221.538	232.933	225.456	310.503	75.2715	233.581	-1.63886	4.35623e-43	1.15203e-42	araE	NC_000913.3	2980764	2982182	-	1419	protein_coding	arabinose:H(+) symporter && PF00083:Sugar (and other) transporter	Sugar_tr
b1901	29.8523	20.8784	22.4751	21.2103	39.4446	38.5229	21.8075	27.1047	300.683	396.189	239.772	340.837	283.875	282.464	317.932	308.981	27.662	308.842	-3.47425	4.62949e-111	2.28525e-110	araF	NC_000913.3	1985139	1986128	-	990	protein_coding	arabinose ABC transporter periplasmic binding protein && PF00532:Periplasmic binding proteins and sugar binding domain of LacI family	Peripla_BP_1
b1900	40.2357	48.7162	44.9502	36.1824	44.923	29.9622	35.5806	55.4414	246.013	307.354	177.332	274.978	197.562	225.57	273.605	287.672	41.999	248.761	-2.57422	3.13706e-65	1.07815e-64	araG	NC_000913.3	1983555	1985069	-	1515	protein_coding	arabinose ABC transporter ATP binding subunit && PF00005:ABC transporter	ABC_tran
b4460	25.9585	22.0383	25.1192	16.2197	30.6791	8.56063	19.512	24.6406	195.549	204.255	261.002	230.846	239.76	204.82	223.164	231.355	21.591	223.844	-3.37956	7.90295e-113	3.9679e-112	araH	NC_000913.3	1982554	1983540	-	987	protein_coding	arabinose ABC transporter membrane subunit && PF02653:Branched-chain amino acid transport system / permease component	BPD_transp_2
b4401	2484.23	2558.76	2373.11	2459.15	2559.51	2447.27	2246.17	2480.08	7199.56	4171.98	10205.3	5382.78	9054.28	5321.3	6406.02	4796.82	2451.04	6567.26	-1.42163	1.01158e-19	1.73396e-19	arcA	NC_000913.3	4639590	4640306	-	717	protein_coding	DNA-binding transcriptional dual regulator ArcA && PF00072:Response regulator receiver domain|PF00486:Transcriptional regulatory protein, C terminal	Response_reg
b4450	7.78756	22.0383	17.1868	9.98134	12.0525	16.0512	9.1821	22.1766	26.2834	30.4761	28.7227	40.0585	43.1567	18.7417	32.0989	23.5922	14.557	30.3913	-1.05845	1.76949e-05	2.16675e-05	arcZ	NC_000913.3	3350577	3350697	+	121	protein_coding	small regulatory RNA ArcZ && -	-
b4550	38.9378	35.9572	54.2047	22.458	50.4014	40.663	57.3881	43.1211	127.212	194.528	84.9193	138.507	98.781	159.974	145.209	203.197	42.8914	144.041	-1.7528	5.93392e-18	9.77561e-18	arfA	NC_000913.3	3438431	3438649	-	219	protein_coding	alternative ribosome-rescue factor A && PF03889:Domain of unknown function	-
b2818	395.868	315.495	507.673	429.198	418.551	403.42	406.308	460.78	212.37	211.387	181.078	179.245	144.815	204.82	157.437	213.09	417.161	188.03	1.14678	7.29936e-28	1.49743e-27	argA	NC_000913.3	2949242	2950573	+	1332	protein_coding	N-acetylglutamate synthase && PF00696:Amino acid kinase family|PF00583:Acetyltransferase (GNAT) family	AA_kinase
b3958	455.572	466.283	505.029	526.516	513.875	418.401	470.583	428.747	140.879	162.107	129.877	131.039	99.74	125.837	112.346	136.987	473.126	129.851	1.86091	1.85442e-95	8.1718e-95	argC	NC_000913.3	4155001	4156005	+	1005	protein_coding	N-acetylglutamylphosphate reductase && PF01118:Semialdehyde dehydrogenase, NAD binding domain|PF02774:Semialdehyde dehydrogenase, dimerisation domain	-
b3172	750.202	717.984	844.8	850.909	682.61	727.654	822.946	757.699	226.038	231.488	322.194	262.757	275.244	271.755	226.985	210.046	769.35	253.313	1.60738	2.21031e-79	8.54776e-79	argG	NC_000913.3	3318637	3319980	+	1344	protein_coding	argininosuccinate synthetase && PF00764:Arginosuccinate synthase	-
b2923	185.604	193.705	161.292	167.187	151.204	173.353	168.721	182.341	53.6182	99.2093	46.2061	78.7591	54.6652	91.0311	76.4259	68.4934	172.926	71.051	1.25976	1.33602e-20	2.34389e-20	argO	NC_000913.3	3068173	3068808	-	636	protein_coding	L-arginine exporter && PF01810:LysE type translocator	-
b2691	27.2565	27.8378	27.7634	23.7057	26.2964	27.8221	37.8762	33.2648	0	3.89056	6.24407	2.71583	3.83615	2.00804	1.52852	3.04415	28.9778	2.90842	3.35921	9.28184e-26	1.81526e-25	argQ	NC_000913.3	2817784	2817860	-	77	protein_coding	tRNA-Arg && -	-
b1876	3657.56	3856.7	3523.3	3635.7	3494.13	3613.66	3601.68	3661.6	477.307	418.235	651.881	473.233	650.228	477.913	417.285	512.178	3630.54	509.783	2.83656	4.01159e-216	3.7875e-215	argS	NC_000913.3	1960062	1961795	+	1734	protein_coding	arginine--tRNA ligase && PF00750:tRNA synthetases class I (R)|PF03485:Arginyl tRNA synthetase N terminal domain|PF05746:DALR anticodon binding domain	-
b2310	179.114	189.065	187.733	180.912	182.979	179.773	167.573	184.805	1373.05	849.439	2048.05	1075.47	1846.15	1279.79	1109.7	1006.09	181.494	1323.47	-2.86523	3.34438e-71	1.21123e-70	argT	NC_000913.3	2427009	2427791	-	783	protein_coding	lysine/arginine/ornithine ABC transporter periplasmic binding protein && PF00497:Bacterial extracellular solute-binding proteins, family 3	-
b0536	2.59585	0	0	1.24767	1.09568	0	3.44329	0	6.30802	3.89056	1.24881	2.03687	1.91808	3.34673	4.58555	7.61037	1.04781	3.86813	-1.90457	0.00735211	0.00832279	argU	NC_000913.3	564723	564799	+	77	protein_coding	tRNA-Arg && -	-
b2694	16.8731	10.4392	9.25446	21.2103	8.76546	8.56063	9.1821	11.0883	0	0.648427	0	0	0	0	0	0	11.9217	0.0810534	5.92504	3.28166e-14	4.9587e-14	argV	NC_000913.3	2818473	2818549	-	77	protein_coding	tRNA-Arg && -	-
b3796	24.6606	51.036	46.2723	47.4114	43.8273	40.663	58.5359	48.0492	150.341	80.4049	186.073	118.818	145.774	74.2975	129.924	89.0414	45.057	121.834	-1.42433	4.85311e-12	7.01081e-12	argX	NC_000913.3	3982375	3982451	+	77	protein_coding	tRNA-Arg && -	-
b2693	297.225	363.052	260.447	291.954	307.887	323.164	321.373	369.609	2.10267	0	2.49763	0.678958	5.75423	0	1.52852	3.80519	316.839	2.0459	7.44364	5.5555e-99	2.52394e-98	argY	NC_000913.3	2818198	2818274	-	77	protein_coding	tRNA-Arg && -	-
b2692	1.29793	1.15991	2.64413	6.23834	4.38273	5.3504	3.44329	6.16016	0	0	0	0	0	0	0	0	3.83461	0	4.66422	1.5383e-07	1.99048e-07	argZ	NC_000913.3	2818059	2818135	-	77	protein_coding	tRNA-Arg && -	-
b2255	59.7047	62.6351	78.0018	64.8787	77.7934	63.1347	89.5255	67.7617	145.085	243.16	142.365	183.998	99.74	151.942	175.78	186.454	70.4294	166.065	-1.24274	9.07859e-15	1.39647e-14	arnA	NC_000913.3	2368039	2370021	+	1983	protein_coding	fused UDP-4-amino-4-deoxy-L-arabinose formyltransferase/UDP-glucuronate dehydrogenase && PF01370:NAD dependent epimerase/dehydratase family|PF00551:Formyl transferase|PF02911:Formyl transferase, C-terminal domain	Epimerase
b2253	53.215	40.5968	64.7812	57.3927	59.1668	40.663	47.0583	34.4969	132.469	187.395	191.068	181.282	188.931	208.836	142.152	158.296	49.6713	173.804	-1.81252	2.04527e-38	5.04196e-38	arnB	NC_000913.3	2365910	2367067	+	1158	protein_coding	UDP-4-amino-4-deoxy-L-arabinose aminotransferase && PF01041:DegT/DnrJ/EryC1/StrS aminotransferase family	-
b2254	25.9585	28.9977	25.1192	18.715	25.2007	37.4528	28.6941	51.7453	124.058	181.56	68.6848	164.308	88.2316	175.369	155.145	188.737	30.2354	143.262	-2.24849	6.73919e-22	1.21447e-21	arnC	NC_000913.3	2367071	2368039	+	969	protein_coding	undecaprenyl-phosphate 4-deoxy-4-formamido-L-arabinose transferase && PF00535:Glycosyl transferase family 2	Glycos_transf_2
b2256	18.171	24.3581	18.5089	24.9533	27.3921	29.9622	22.9552	27.1047	103.031	144.599	56.1966	93.0172	64.2556	79.6522	102.411	134.704	24.1757	97.2333	-2.0094	6.6926e-21	1.18272e-20	arnD	NC_000913.3	2370018	2370908	+	891	protein_coding	putative 4-deoxy-4-formamido-L-arabinose-phosphoundecaprenol deformylase ArnD && PF01522:Polysaccharide deacetylase	Polysacc_deac_1
b4544	5.19171	8.11936	6.61033	8.73367	6.57409	11.7709	9.1821	4.92813	26.2834	35.0151	32.4692	36.6637	27.8121	33.4673	21.3993	25.1142	7.63878	29.778	-1.95412	1.15289e-14	1.76808e-14	arnE	NC_000913.3	2372557	2372892	+	336	protein_coding	undecaprenyl-phosphate-alpha-L-Ara4N flippase - ArnE subunit && PF00892:EamA-like transporter family	DUF6
b2258	2.59585	13.9189	19.831	16.2197	21.9136	13.911	8.03434	12.3203	129.315	183.505	94.9098	194.182	85.3544	161.312	141.388	200.914	13.5931	148.86	-3.45266	4.89696e-39	1.21521e-38	arnF	NC_000913.3	2372892	2373278	+	387	protein_coding	undecaprenyl-phosphate-alpha-L-Ara4N flippase - ArnF subunit && -	-
b2257	24.6606	30.1576	39.662	28.6963	31.7748	27.8221	43.615	32.0328	162.957	156.271	94.9098	150.729	93.0267	159.974	154.38	167.428	32.3026	142.459	-2.14762	2.65094e-36	6.31154e-36	arnT	NC_000913.3	2370908	2372560	+	1653	protein_coding	lipid IVA 4-amino-4-deoxy-L-arabinosyltransferase && PF02366:Dolichyl-phosphate-mannose-protein mannosyltransferase	-
b0908	822.886	802.657	731.102	798.507	842.58	840.012	819.502	847.638	162.957	202.958	131.125	197.577	157.282	160.643	177.308	162.862	813.11	169.089	2.25283	6.75311e-206	6.04248e-205	aroA	NC_000913.3	958812	960095	+	1284	protein_coding	3-phosphoshikimate 1-carboxyvinyltransferase && PF00275:EPSP synthase (3-phosphoshikimate 1-carboxyvinyltransferase)	EPSP_synthase
b3389	3073.49	3167.71	2796.17	3205.26	3156.66	2971.61	2876.29	3089.93	361.66	356.635	394.625	338.8	374.025	323.964	330.924	318.875	3042.14	349.938	3.12712	0	0	aroB	NC_000913.3	3517398	3518486	-	1089	protein_coding	3-dehydroquinate synthase && PF01761:3-dehydroquinate synthase	-
b2329	1823.59	1759.58	1675.06	1767.94	1654.48	1776.33	1784.77	1691.58	277.553	284.659	324.692	254.609	315.524	289.827	293.475	286.911	1741.67	290.906	2.58911	0	0	aroC	NC_000913.3	2446388	2447473	-	1086	protein_coding	chorismate synthase && PF01264:Chorismate synthase	-
b1704	796.927	898.93	728.458	792.269	809.709	738.355	746.046	835.317	175.573	167.943	178.58	153.444	136.183	146.587	165.08	131.659	793.251	156.881	2.34421	8.85135e-223	8.65535e-222	aroH	NC_000913.3	1788435	1789481	+	1047	protein_coding	3-deoxy-7-phosphoheptulonate synthase%2C Trp-sensitive && PF00793:DAHP synthetase I family	-
b3390	1805.42	1810.62	1747.77	1747.98	1695.02	1616.89	1626.38	1698.97	188.189	164.7	221.04	179.924	213.866	213.522	185.715	200.914	1718.63	195.984	3.1404	0	0	aroK	NC_000913.3	3518543	3519064	-	522	protein_coding	shikimate kinase 1 && PF01202:Shikimate kinase	SKI
b0390	105.132	93.9526	88.5784	102.309	120.525	118.779	96.412	105.955	201.857	221.762	300.964	260.041	316.483	266.4	239.977	208.524	103.955	252.001	-1.27178	1.14153e-28	2.38224e-28	aroM	NC_000913.3	407428	408105	+	678	protein_coding	protein AroM && PF07302:AroM protein	-
b4017	5.19171	4.63964	25.1192	7.486	16.4352	13.911	10.3299	18.4805	88.3123	130.334	34.9668	113.386	65.2146	104.418	77.9544	116.439	12.6991	91.3781	-2.856	3.34264e-20	5.81212e-20	arpA	NC_000913.3	4220301	4222487	-	2187	protein_coding	regulator of acetyl CoA synthetase && PF07906:ShET2 enterotoxin, N-terminal region	-
b4494	2.59585	1.15991	2.64413	3.743	4.38273	1.07008	2.29552	4.92813	10.5134	12.3201	0	4.07375	7.67231	12.7176	12.2281	17.5039	2.85242	9.62864	-1.78885	0.000456576	0.000535607	arpB	NC_000913.3	1803094	1804993	+	1900	protein_coding	putative ankyrin repeat protein B%2C N-terminal fragment && PF07906:ShET2 enterotoxin, N-terminal region	-
b4704	10.3834	13.9189	39.662	13.7243	13.1482	23.5417	11.4776	14.7844	128.263	83.6471	124.881	106.596	76.7231	91.0311	163.551	118.722	17.5801	111.677	-2.67273	9.50923e-28	1.94494e-27	arrS	NC_000913.3	3657986	3658054	-	69	protein_coding	small regulatory RNA ArrS && -	-
b3501	68.7901	64.9549	48.9164	59.888	74.5064	65.2748	71.1613	68.9938	17.8727	26.5855	12.4881	29.8741	7.67231	28.1125	22.9278	30.4415	65.3107	21.9968	1.52937	2.89164e-15	4.5053e-15	arsR	NC_000913.3	3648528	3648881	+	354	protein_coding	DNA-binding transcriptional repressor ArsR && PF01022:Bacterial regulatory protein, arsR family	HTH_5
b0860	244.01	226.182	306.719	281.973	267.346	217.226	290.384	243.942	95.6717	95.9672	34.9668	80.117	49.87	100.402	66.4905	83.7141	259.723	75.8999	1.76127	9.24722e-27	1.84361e-26	artJ	NC_000913.3	899844	900575	-	732	protein_coding	L-arginine ABC transporter periplasmic binding protein && PF00497:Bacterial extracellular solute-binding proteins, family 3	-
b2716	93.4508	105.552	116.342	133.5	97.5157	115.569	113.628	125.667	347.993	356.635	344.673	348.305	319.36	346.721	328.631	403.35	112.653	349.458	-1.63597	6.0516e-88	2.54912e-87	ascB	NC_000913.3	2840990	2842414	+	1425	protein_coding	6-phospho-beta-glucosidase AscB && PF00232:Glycosyl hydrolase family 1	Glyco_hydro_1
b2715	98.6425	90.4729	115.02	94.8227	112.855	92.0268	82.6389	85.0102	221.832	234.082	283.481	234.919	256.063	227.578	232.335	224.506	96.4361	239.35	-1.30731	4.37001e-49	1.2481e-48	ascF	NC_000913.3	2839524	2840981	+	1458	protein_coding	beta-glucoside specific PTS enzyme IIBC component && PF00367:phosphotransferase system, EIIB|PF02378:Phosphotransferase system, EIIC	-
b2714	76.5777	88.1531	101.799	97.3181	81.0805	74.9055	95.2643	76.3859	194.497	260.019	159.848	214.551	175.504	216.868	194.886	209.285	86.4355	203.182	-1.24331	3.99371e-28	8.23401e-28	ascG	NC_000913.3	2838254	2839264	-	1011	protein_coding	DNA-binding transcriptional repressor AscG && PF13377:Periplasmic binding protein-like domain|PF00356:Bacterial regulatory proteins, lacI family	LacI
b3433	3016.38	2956.61	3090.99	3305.07	3054.76	2857.11	3151.76	3059.13	494.129	420.829	614.416	435.212	551.447	464.526	446.327	376.713	3061.48	475.45	2.69235	2.06074e-232	2.10012e-231	asd	NC_000913.3	3573775	3574878	-	1104	protein_coding	aspartate-semialdehyde dehydrogenase && PF01118:Semialdehyde dehydrogenase, NAD binding domain|PF02774:Semialdehyde dehydrogenase, dimerisation domain	-
b3801	61.0026	52.1959	60.815	54.8974	73.4107	77.0457	59.6836	66.5297	267.04	251.59	251.012	241.709	237.842	245.65	226.221	245.054	63.1976	245.765	-1.95121	1.40315e-100	6.46773e-100	aslA	NC_000913.3	3984352	3986007	-	1656	protein_coding	arylsulfatase && PF00884:Sulfatase	Sulfatase
b3744	227.137	237.781	354.313	299.44	284.877	254.679	381.057	324.024	1485.54	1128.26	2719.92	1539.2	2486.79	1553.55	1442.92	1414.01	295.414	1721.27	-2.54217	6.51222e-47	1.80714e-46	asnA	NC_000913.3	3927155	3928147	+	993	protein_coding	asparagine synthetase A && PF03590:Aspartate-ammonia ligase	-
b0930	5649.88	6177.68	5464.1	5598.28	5603.32	5643.6	5909.83	5825.04	603.468	464.274	714.321	513.292	763.395	558.904	557.145	488.586	5733.97	582.923	3.30208	1.1157e-278	1.45006e-277	asnS	NC_000913.3	987585	988985	-	1401	protein_coding	asparagine--tRNA ligase && PF00152:tRNA synthetases class II (D, K and N)|PF01336:OB-fold nucleic acid binding domain	tRNA-synt_2
b1977	5.19171	1.15991	1.32207	2.49533	0	2.14016	0	1.23203	2.10267	7.1327	4.99525	8.14749	7.67231	8.7015	2.29278	3.04415	1.69265	5.51111	-1.76265	0.00282701	0.00324861	asnT	NC_000913.3	2044549	2044624	+	76	protein_coding	tRNA-Asn && -	-
b1986	3.89378	2.31982	3.9662	1.24767	4.38273	2.14016	2.29552	6.16016	32.5915	37.6088	23.7275	29.8741	20.1398	33.4673	26.7491	39.5739	3.30075	30.4665	-3.2319	4.35967e-20	7.54538e-20	asnU	NC_000913.3	2059851	2059926	+	76	protein_coding	tRNA-Asn && -	-
b1989	0	0	0	0	1.09568	0	0	0	1.05134	5.83584	0	2.71583	2.87712	2.00804	1.52852	3.04415	0.13696	2.3826	-3.1372	0.000898205	0.00104769	asnV	NC_000913.3	2062260	2062335	+	76	protein_coding	tRNA-Asn && -	-
b4139	979.935	955.765	1004.77	943.237	978.444	945.95	1036.43	991.785	6902.03	3692.14	9082.62	4650.18	8177.72	5251.02	5893.97	4636.24	979.539	6035.74	-2.62309	4.31773e-65	1.48145e-64	aspA	NC_000913.3	4366891	4368327	-	1437	protein_coding	aspartate ammonia-lyase && PF00206:Lyase|PF10415:Fumarase C C-terminus	-
b0928	2218.16	2365.05	2466.97	2358.09	2356.81	2375.58	2569.84	2402.46	407.919	302.815	425.845	322.505	424.854	315.931	290.418	310.503	2389.12	350.099	2.77834	1.53444e-233	1.57549e-232	aspC	NC_000913.3	984519	985709	-	1191	protein_coding	aspartate aminotransferase && PF00155:Aminotransferase class I and II	Aminotran_1_2
b1866	4537.55	4697.63	4559.8	4558.98	4266.59	4575.66	4519.89	4462.42	473.102	540.788	432.09	526.871	500.618	499.332	427.221	479.454	4522.31	484.934	3.216	0	0	aspS	NC_000913.3	1948750	1950522	-	1773	protein_coding	aspartate--tRNA ligase && PF00152:tRNA synthetases class II (D, K and N)|PF02938:GAD domain|PF01336:OB-fold nucleic acid binding domain	tRNA-synt_2
b1747	31.1503	27.8378	18.5089	17.4673	48.21	22.4717	30.9896	24.6406	3936.21	2358.98	5393.63	2903.9	5029.2	3121.83	3073.09	2607.31	27.6595	3553.02	-6.99877	7.91764e-218	7.54472e-217	astA	NC_000913.3	1829731	1830765	-	1035	protein_coding	arginine N-succinyltransferase && PF04958:Arginine N-succinyltransferase beta subunit	-
b1745	57.1088	41.7567	40.984	38.6777	53.6884	55.6441	41.3194	54.2094	3395.82	2015.31	4350.87	2432.03	4003.03	2425.04	2790.31	2060.13	47.9236	2934.07	-5.9343	6.54917e-226	6.49697e-225	astB	NC_000913.3	1826916	1828259	-	1344	protein_coding	N-succinylarginine dihydrolase && PF04996:Succinylarginine dihydrolase	-
b1748	44.1295	28.9977	47.5943	34.9347	49.3057	38.5229	53.9448	50.5133	6497.27	4126.59	10266.5	4966.57	9115.66	5475.25	5431.59	4742.78	43.4929	6327.78	-7.18503	2.5415e-272	3.15346e-271	astC	NC_000913.3	1830762	1831982	-	1221	protein_coding	succinylornithine transaminase && PF00202:Aminotransferase class-III	Aminotran_3
b1746	64.8964	61.4752	85.9342	61.1357	64.6452	60.9945	53.9448	72.6899	5990.52	3468.44	8373.3	4096.83	7158.26	4232.95	4586.32	3792.25	65.7145	5212.36	-6.31139	6.94813e-246	7.77547e-245	astD	NC_000913.3	1828256	1829734	-	1479	protein_coding	aldehyde dehydrogenase && PF00171:Aldehyde dehydrogenase family	Aldedh
b1744	9.08549	19.7185	29.0854	22.458	17.5309	21.4016	18.3642	18.4805	1641.14	983.015	2261.6	1163.05	1756.96	1113.12	1462.03	993.915	19.5156	1421.85	-6.18706	5.90138e-169	4.186e-168	astE	NC_000913.3	1825955	1826923	-	969	protein_coding	succinylglutamate desuccinylase && PF04952:Succinylglutamate desuccinylase / Aspartoacylase family	-
b0454	128.495	119.471	97.8328	145.977	113.951	93.0969	117.072	121.971	300.683	256.129	477.047	287.199	457.461	302.545	331.688	312.025	117.233	340.597	-1.53566	5.03389e-27	1.01294e-26	atl	NC_000913.3	475982	476371	-	390	protein_coding	DNA base-flipping protein && PF01035:6-O-methylguanine DNA methyltransferase, DNA binding domain	DNA_binding_1
b2222	2.59585	3.47973	9.25446	2.49533	2.19136	2.14016	4.59105	6.16016	94.6204	105.045	19.981	75.3643	41.2387	68.9427	71.8403	81.431	4.11351	69.8079	-4.11392	1.71444e-25	3.33548e-25	atoA	NC_000913.3	2324109	2324759	+	651	protein_coding	acetyl-CoA:acetoacetyl-CoA transferase subunit beta && PF01144:Coenzyme A transferase	-
b2224	15.5751	20.8784	19.831	19.9627	32.8705	14.9811	22.9552	22.1766	140.879	216.575	128.628	190.787	152.487	180.724	165.08	213.851	21.1538	173.626	-3.03848	1.17342e-65	4.04639e-65	atoB	NC_000913.3	2326109	2327293	+	1185	protein_coding	acetyl-CoA acetyltransferase && PF00108:Thiolase, N-terminal domain|PF02803:Thiolase, C-terminal domain	Thiolase_N
b2220	27.2565	17.3986	25.1192	19.9627	37.2532	31.0323	17.2164	35.7289	138.777	201.661	69.9336	160.234	107.412	166.667	172.723	210.807	26.371	153.527	-2.54488	3.08904e-28	6.38485e-28	atoC	NC_000913.3	2321866	2323251	+	1386	protein_coding	DNA-binding transcriptional activator/ornithine decarboxylase inhibitor AtoC && PF00072:Response regulator receiver domain|PF02954:Bacterial regulatory protein, Fis family|PF00158:Sigma-54 interaction domain	Sigma54_activat
b2221	1.29793	1.15991	6.61033	2.49533	4.38273	6.42048	6.88657	8.62422	44.1562	93.3735	17.4834	57.7114	24.935	63.5879	55.7909	79.1479	4.73469	54.5233	-3.53057	3.70693e-18	6.14133e-18	atoD	NC_000913.3	2323447	2324109	+	663	protein_coding	acetyl-CoA:acetoacetyl-CoA transferase subunit alpha && PF01144:Coenzyme A transferase	-
b2223	14.2772	20.8784	21.153	18.715	26.2964	9.63071	19.512	16.0164	126.16	207.497	78.6753	179.924	77.6821	174.03	170.43	187.215	18.3099	150.202	-3.0422	5.76772e-34	1.32929e-33	atoE	NC_000913.3	2324756	2326078	+	1323	protein_coding	short chain fatty acid transporter && PF02667:Short chain fatty acid transporter	-
b2219	28.5544	25.518	30.4075	29.944	20.818	35.3126	44.7627	41.8891	131.417	182.208	133.623	194.182	104.535	172.022	152.852	148.402	32.1508	152.405	-2.25161	2.87757e-40	7.27274e-40	atoS	NC_000913.3	2320043	2321869	+	1827	protein_coding	sensory histidine kinase AtoS && PF00512:His Kinase A (phospho-acceptor) domain|PF00989:PAS fold|PF00672:HAMP domain|PF02518:Histidine kinase-, DNA gyrase B-, and HSP90-like ATPase	PAS
b3734	39701	42384.2	37696	40579.1	39612.2	38843.9	40069.5	40201.2	735.936	496.695	1055.25	547.919	993.564	864.796	568.609	478.692	39885.9	717.682	5.79826	1.75697e-307	2.52303e-306	atpA	NC_000913.3	3918316	3919857	-	1542	protein_coding	ATP synthase F1 complex subunit alpha && PF00006:ATP synthase alpha/beta family, nucleotide-binding domain|PF00306:ATP synthase alpha/beta chain, C terminal domain|PF02874:ATP synthase alpha/beta family, beta-barrel domain	ATP-synt_ab
b3738	6838.78	7175.2	6316.83	6689.99	6403.17	6451.51	6790.16	6518.68	207.113	182.856	234.777	173.134	234.964	255.69	188.772	158.296	6648.04	204.45	5.02872	0	0	atpB	NC_000913.3	3921236	3922051	-	816	protein_coding	ATP synthase Fo complex subunit a && PF00119:ATP synthase A chain	-
b3731	8479.36	8828.07	8291.99	8899.61	8204.47	8408.68	8927.3	9444.75	378.481	250.941	551.976	279.731	513.086	378.181	302.647	302.893	8685.53	369.742	4.55866	1.08663e-228	1.08848e-227	atpC	NC_000913.3	3915553	3915972	-	420	protein_coding	ATP synthase F1 complex subunit epsilon && PF00401:ATP synthase, Delta/Epsilon chain, long alpha-helix domain|PF02823:ATP synthase, Delta/Epsilon chain, beta-sandwich domain	-
b3732	27283.7	28713.6	25341.3	26758.7	26712.7	26230.9	27177.9	26898.9	742.244	597.85	947.85	610.383	1054.94	909.642	596.122	586.76	26889.7	755.724	5.15479	0	0	atpD	NC_000913.3	3915993	3917375	-	1383	protein_coding	ATP synthase F1 complex subunit beta && PF00006:ATP synthase alpha/beta family, nucleotide-binding domain|PF00306:ATP synthase alpha/beta chain, C terminal domain|PF02874:ATP synthase alpha/beta family, beta-barrel domain	ATP-synt_ab
b3737	4982.74	4958.61	4594.18	4722.42	4560.23	4647.35	4949.15	5005.74	160.855	119.959	141.116	101.844	181.258	139.893	113.875	115.678	4802.55	134.31	5.17263	0	0	atpE	NC_000913.3	3920950	3921189	-	240	protein_coding	ATP synthase Fo complex subunit c && PF00137:ATP synthase subunit C	-
b3736	9639.71	10178.2	9833.52	10198.4	9453.55	9243.34	9843.21	9709.64	269.142	180.911	367.151	209.119	341.418	331.326	195.65	203.958	9762.45	262.335	5.22293	0	0	atpF	NC_000913.3	3920418	3920888	-	471	protein_coding	ATP synthase Fo complex subunit b && PF00430:ATP synthase B/B' CF(0)	-
b3733	17968.5	18840.4	16556.2	18531.6	17412.6	17724.8	17776.5	18140.4	283.861	237.324	362.156	224.056	399.919	419.011	233.863	197.109	17868.9	294.662	5.92487	0	0	atpG	NC_000913.3	3917402	3918265	-	864	protein_coding	ATP synthase F1 complex subunit gamma && PF00231:ATP synthase	-
b3735	5984.74	6276.27	5665.05	5968.84	5568.26	5714.22	5758.32	5775.76	166.111	161.458	223.538	154.802	205.234	244.981	161.259	143.075	5838.93	182.557	5.00387	0	0	atpH	NC_000913.3	3919870	3920403	-	534	protein_coding	ATP synthase F1 complex subunit delta && PF00213:ATP synthase delta (OSCP) subunit	-
b3739	1133.09	1164.55	1136.98	1066.76	1162.52	1086.13	1075.45	1131	124.058	123.85	158.599	148.013	123.716	122.49	110.053	133.182	1119.56	130.495	3.10916	0	0	atpI	NC_000913.3	3922060	3922440	-	381	protein_coding	ATP synthase accessory factor && PF03899:ATP synthase I chain	-
b3572	2437.51	2490.32	2279.24	2356.84	2408.31	2413.03	2541.15	2247.23	275.45	314.487	243.519	291.273	296.343	275.101	280.483	314.308	2396.7	286.371	3.05783	0	0	avtA	NC_000913.3	3739705	3740958	+	1254	protein_coding	valine--pyruvate aminotransferase && PF00155:Aminotransferase class I and II	Aminotran_1_2
b1412	3400.57	2956.61	3643.61	3568.33	2948.48	2963.05	3605.12	3417.66	103.031	108.287	98.6563	112.028	113.167	112.45	95.5324	119.483	3312.93	107.829	4.93612	0	0	azoR	NC_000913.3	1482255	1482860	-	606	protein_coding	FMN dependent NADH:quinone oxidoreductase && PF02525:Flavodoxin-like fold	Flavodoxin_2
b2078	314.098	288.817	284.244	305.679	234.476	251.469	276.611	231.622	71.4909	107.639	71.1824	121.533	102.617	85.007	99.3537	96.6517	273.377	94.4344	1.51876	1.1957e-41	3.09242e-41	baeS	NC_000913.3	2162876	2164279	+	1404	protein_coding	sensory histidine kinase BaeS && PF00512:His Kinase A (phospho-acceptor) domain|PF02518:Histidine kinase-, DNA gyrase B-, and HSP90-like ATPase|PF00672:HAMP domain	HATPase_c
b0177	10517.1	10875.3	10349.1	10929.6	10253.4	10174.3	10380.4	10490.7	1256.35	939.571	2105.5	1173.24	1842.31	1479.26	1159.38	1010.66	10496.2	1370.78	2.93795	2.52332e-94	1.10601e-93	bamA	NC_000913.3	197928	200360	+	2433	protein_coding	outer membrane protein assembly factor BamA && PF01103:Surface antigen|PF07244:Surface antigen variable number repeat	-
b2477	2987.83	3049.4	2782.95	3085.48	2823.57	2889.21	2910.73	2991.37	654.983	457.141	1027.77	564.893	956.162	602.412	580.073	512.178	2940.07	669.452	2.13739	6.51048e-49	1.84914e-48	bamC	NC_000913.3	2597831	2598865	-	1035	protein_coding	outer membrane protein assembly factor BamC && PF06804:NlpB/DapX lipoprotein	-
b2595	1521.17	1447.57	1353.79	1475.99	1486.84	1501.32	1465.69	1431.62	537.233	442.876	891.653	491.565	754.763	563.59	547.209	493.152	1460.5	590.255	1.31042	2.20184e-26	4.36437e-26	bamD	NC_000913.3	2736146	2736883	+	738	protein_coding	outer membrane protein assembly factor BamD && PF13525:Outer membrane lipoprotein	-
b2786	659.347	663.468	641.202	667.502	719.863	652.748	679.475	677.617	285.964	425.368	246.016	355.095	267.572	354.754	314.875	377.475	670.153	328.39	1.0222	5.68796e-26	1.11826e-25	barA	NC_000913.3	2915057	2917813	+	2757	protein_coding	sensory histidine kinase BarA && PF00072:Response regulator receiver domain|PF00672:HAMP domain|PF00512:His Kinase A (phospho-acceptor) domain|PF02518:Histidine kinase-, DNA gyrase B-, and HSP90-like ATPase|PF01627:Hpt domain|PF09984:Uncharacterized signal transduction histidine kinase domain (DUF2222)	Response_reg
b4113	116.813	141.509	152.037	152.215	142.439	128.41	164.13	163.86	276.502	258.722	417.104	323.184	409.51	312.585	288.89	282.345	145.177	321.105	-1.14123	4.10465e-22	7.43618e-22	basR	NC_000913.3	4333282	4333950	-	669	protein_coding	DNA-binding transcriptional dual regulator BasR && PF00486:Transcriptional regulatory protein, C terminal|PF00072:Response regulator receiver domain	Response_reg
b3570	3237.03	3414.77	2904.58	3010.62	3191.72	3140.68	3008.29	3167.55	274.399	211.387	460.812	265.472	423.895	374.165	265.198	248.859	3134.41	315.523	3.31665	2.1674e-126	1.18845e-125	bax	NC_000913.3	3736353	3737177	-	825	protein_coding	putative glycoside hydrolase Bax && PF01832:Mannosyl-glycoprotein endo-beta-N-acetylglucosaminidase	-
b2480	1122.71	1244.58	1094.67	1195.27	1197.58	1158.9	1176.46	1145.79	217.627	201.661	268.495	178.566	241.678	176.038	182.658	173.517	1166.99	205.03	2.52217	1.47714e-204	1.30465e-203	bcp	NC_000913.3	2600478	2600948	+	471	protein_coding	thiol peroxidase && PF00578:AhpC/TSA family	-
b3533	2315.5	2265.3	2354.6	2364.33	2192.46	2271.78	2219.77	2350.72	289.118	457.141	238.523	417.559	327.991	458.502	403.529	432.269	2291.81	378.079	2.59373	6.84021e-116	3.49412e-115	bcsA	NC_000913.3	3692618	3695236	-	2619	protein_coding	cellulose synthase catalytic subunit && PF07238:PilZ domain|PF03552:Cellulose synthase|PF00535:Glycosyl transferase family 2	Glycos_transf_2
b3532	3091.66	3187.43	3011.66	3023.1	2934.24	2873.16	3032.39	2923.61	312.247	333.291	334.682	287.199	303.056	347.391	303.411	308.981	3009.66	316.282	3.2505	0	0	bcsB	NC_000913.3	3690268	3692607	-	2340	protein_coding	cellulose synthase periplasmic subunit && PF03170:Bacterial cellulose synthase subunit	-
b3530	3503.11	3316.18	3680.63	3769.2	3342.93	3396.43	3382.46	3462.01	607.673	732.723	755.532	669.452	745.173	698.128	696.24	652.97	3481.62	694.736	2.32568	0	0	bcsC	NC_000913.3	3685700	3689173	-	3474	protein_coding	cellulose biosynthesis protein BcsC && PF05420:Cellulose synthase operon protein C C-terminus (BCSC_C)|PF14559:Tetratricopeptide repeat|PF13432:Tetratricopeptide repeat	-
b3537	24.6606	30.1576	29.0854	34.9347	31.7748	22.4717	24.103	20.9445	6.30802	1.94528	11.2393	10.1844	5.75423	12.0482	6.87833	6.84934	27.2665	7.65089	1.84647	8.33543e-13	1.22701e-12	bcsF	NC_000913.3	3698026	3698217	+	192	protein_coding	putative cellulose biosynthesis protein BcsF && PF11120:Cellulose biosynthesis protein BcsF	-
b3534	356.93	376.97	395.297	398.006	335.279	357.406	407.456	337.577	121.955	154.326	108.647	135.792	93.0267	131.861	142.916	159.057	370.615	130.948	1.48847	7.16384e-53	2.16656e-52	bcsQ	NC_000913.3	3695233	3695985	-	753	protein_coding	cellulose biosynthesis protein && PF06564:Cellulose biosynthesis protein BcsQ	-
b3531	855.334	698.265	733.746	786.03	716.576	721.233	678.328	726.899	196.6	206.848	119.886	179.245	152.487	181.393	208.643	205.48	739.551	181.323	2.01839	9.43444e-102	4.38317e-101	bcsZ	NC_000913.3	3689155	3690261	-	1107	protein_coding	endo-1%2C4-D-glucanase && PF01270:Glycosyl hydrolases family 8	-
b4251	97.3445	119.471	50.2385	87.3367	89.8459	83.4662	95.2643	85.0102	30.4888	34.3666	24.9763	46.8481	30.6892	42.8382	39.7415	34.2467	88.4971	35.5244	1.29818	1.0214e-15	1.60601e-15	bdcR	NC_000913.3	4474124	4474717	+	594	protein_coding	putative transcriptional regulator BdcR && PF00440:Bacterial regulatory proteins, tetR family	TetR_N
b1481	463.36	461.644	432.315	416.721	502.918	417.331	511.902	465.708	13.6674	14.2654	4.99525	7.46853	7.67231	15.395	6.11407	12.9376	458.987	10.3144	5.43101	6.42611e-254	7.47649e-253	bdm	NC_000913.3	1556065	1556280	-	216	protein_coding	biofilm-dependent modulation protein && PF10684:Putative biofilm-dependent modulation protein	-
b2494	918.933	917.488	978.328	872.119	878.737	851.783	950.347	880.902	466.794	422.126	556.971	363.921	528.43	421.688	391.301	403.35	906.08	444.323	1.03369	8.91404e-36	2.10281e-35	bepA	NC_000913.3	2616094	2617557	+	1464	protein_coding	beta-barrel assembly-enhancing protease && PF14559:Tetratricopeptide repeat|PF01435:Peptidase family M48	Peptidase_M48
b0311	2375.21	2515.84	2328.16	2509.06	2512.4	2601.36	2457.36	2467.76	249.167	276.23	263.5	268.867	291.548	283.803	249.913	237.444	2470.89	265.059	3.21946	0	0	betA	NC_000913.3	325577	327247	-	1671	protein_coding	choline dehydrogenase && PF05199:GMC oxidoreductase|PF00732:GMC oxidoreductase	-
b0312	3896.38	4240.63	3726.9	4068.64	4154.83	4084.49	4014.87	3983.16	708.601	616.654	1086.47	681.673	895.742	745.652	662.613	582.194	4021.24	747.45	2.43048	2.12142e-112	1.06123e-111	betB	NC_000913.3	327261	328733	-	1473	protein_coding	betaine aldehyde dehydrogenase && PF00171:Aldehyde dehydrogenase family	Aldedh
b0313	1401.76	1405.81	1394.78	1464.76	1401.38	1418.93	1400.27	1490.76	540.387	402.025	906.639	583.225	868.889	622.492	521.225	500.763	1422.31	618.205	1.20451	4.30125e-18	7.10875e-18	betI	NC_000913.3	328747	329334	-	588	protein_coding	DNA-binding transcriptional repressor BetI && PF13977:Bacterial transcriptional repressor|PF00440:Bacterial regulatory proteins, tetR family	TetR_N
b0314	2027.36	2008.96	1913.03	2013.74	1970.04	1953.96	2034.98	1999.59	726.474	616.654	815.475	654.515	798.879	722.225	681.719	633.944	1990.21	706.236	1.49941	4.55676e-148	2.85284e-147	betT	NC_000913.3	329463	331496	+	2034	protein_coding	choline:H(+) symporter && PF02028:BCCT, betaine/carnitine/choline family transporter	-
b3336	477.637	438.446	501.063	504.058	505.109	530.759	482.06	505.133	1389.87	955.133	2179.18	1205.15	1704.21	1442.44	1394.01	1133.95	493.033	1425.49	-1.53038	5.99149e-30	1.28698e-29	bfr	NC_000913.3	3466249	3466725	-	477	protein_coding	bacterioferritin && PF00210:Ferritin-like domain	Ferritin
b2901	747.606	823.535	736.39	812.231	834.91	817.541	760.967	839.013	303.837	271.042	384.635	301.457	361.558	320.617	275.898	260.275	796.524	309.915	1.36931	1.74458e-68	6.13442e-68	bglA	NC_000913.3	3043662	3045101	+	1440	protein_coding	6-phospho-beta-glucosidase A && PF00232:Glycosyl hydrolase family 1	Glyco_hydro_1
b3720	18.171	10.4392	15.8648	11.229	18.6266	4.28032	16.0687	11.0883	47.3102	46.6867	39.962	40.0585	22.0579	68.2733	51.2054	42.6181	13.221	44.7715	-1.77534	4.65273e-12	6.72607e-12	bglH	NC_000913.3	3900604	3902220	-	1617	protein_coding	carbohydrate-specific outer membrane porin%2C cryptic && PF11471:Maltoporin periplasmic N-terminal extension|PF02264:LamB porin	-
b4366	35.044	26.6779	48.9164	53.6497	49.3057	50.2937	33.2851	34.4969	69.3883	115.42	34.9668	69.2537	53.7062	127.845	69.5476	126.332	41.4587	83.3075	-1.01556	5.23753e-05	6.32663e-05	bglJ	NC_000913.3	4604160	4604837	+	678	protein_coding	DNA-binding transcriptional regulator BglJ && PF00196:Bacterial regulatory proteins, luxR family	GerE
b2132	1114.92	1176.15	1130.37	1144.11	1168	1150.34	1034.13	1200	379.533	456.493	424.597	395.832	444.994	406.963	375.251	457.383	1139.75	417.631	1.44778	1.07913e-154	7.00159e-154	bglX	NC_000913.3	2219692	2221989	-	2298	protein_coding	beta-D-glucoside glucohydrolase%2C periplasmic && PF14310:Fibronectin type III-like domain|PF01915:Glycosyl hydrolase family 3 C-terminal domain|PF00933:Glycosyl hydrolase family 3 N terminal domain	Glyco_hydro_3
b3871	17060	17801.1	15666.5	17076.8	16585.3	16311.2	16596.6	16351.5	617.135	501.234	980.319	568.966	931.227	695.451	629.749	535.77	16681.1	682.481	4.61382	2.26555e-295	3.07084e-294	bipA	NC_000913.3	4058407	4060230	+	1824	protein_coding	ribosome-dependent GTPase%2C ribosome assembly factor && PF00009:Elongation factor Tu GTP binding domain|PF00679:Elongation factor G C-terminus|PF03144:Elongation factor Tu domain 2	GTP_EFTU
b3973	488.021	486.002	427.027	444.17	439.369	483.676	457.957	463.244	183.984	204.903	214.796	190.787	224.415	224.231	196.415	229.072	461.183	208.575	1.14496	3.09159e-75	1.15115e-74	birA	NC_000913.3	4173082	4174047	+	966	protein_coding	DNA-binding transcriptional repressor/biotin-[acetyl-CoA-carboxylase] ligase BirA && PF08279:HTH domain|PF02237:Biotin protein ligase C terminal domain|PF03099:Biotin/lipoate A/B protein ligase family	BPL_LipA_LipB
b4149	105.132	139.189	103.121	94.8227	95.3243	93.0969	113.628	103.491	4120.19	2119.06	4899.1	2819.71	4475.83	2537.49	3519.41	2474.13	105.976	3370.62	-4.99079	1.62067e-178	1.23261e-177	blc	NC_000913.3	4377189	4377722	-	534	protein_coding	outer membrane lipoprotein Blc && PF08212:Lipocalin-like domain	Lipocalin_2
b0435	231.031	266.779	285.566	258.267	278.303	277.151	286.941	242.71	34117	17208	36179.4	19803.2	30608.7	19532.9	26077.3	20102	265.843	25453.5	-6.58075	0	0	bolA	NC_000913.3	454472	454789	+	318	protein_coding	DNA-binding transcriptional dual regulator BolA && PF01722:BolA-like protein	-
b4189	85.6632	64.9549	105.765	77.3554	72.315	92.0268	104.446	86.2422	3088.83	1781.88	4865.38	2364.81	4405.82	2560.92	2462.44	2270.17	86.0961	2975.03	-5.11111	1.12787e-147	7.0505e-147	bsmA	NC_000913.3	4416441	4416770	-	330	protein_coding	DUF1471 domain-containing putative lipoprotein BsmA && PF07338:Protein of unknown function (DUF1471)	-
b0836	50.6192	45.2365	40.984	56.145	59.1668	35.3126	53.9448	61.6016	85203.5	39801.7	87162.2	50593.2	73446.1	48014.2	59969.1	52203.4	50.3763	62049.2	-10.267	0	0	bssR	NC_000913.3	878248	878631	+	384	protein_coding	regulator of biofilm formation && PF10799:Biofilm formation protein (YliH/bssR)	-
b2125	36.342	47.5563	38.3399	49.9067	51.4971	53.504	42.4672	38.193	108.288	171.185	83.6705	141.223	75.7641	127.845	127.631	175.8	44.7258	126.426	-1.50347	3.7886e-16	6.00069e-16	btsR	NC_000913.3	2212243	2212962	-	720	protein_coding	DNA-binding transcriptional activator BtsR && PF00072:Response regulator receiver domain|PF04397:LytTr DNA-binding domain	Response_reg
b2126	79.1736	63.795	84.6122	59.888	74.5064	72.7654	76.9001	62.8336	251.27	338.479	171.087	281.088	170.709	260.376	276.662	296.805	71.8093	255.809	-1.83873	3.07861e-34	7.11928e-34	btsS	NC_000913.3	2212959	2214644	-	1686	protein_coding	high-affinity pyruvate receptor && PF07694:5TMR of 5TMR-LYT|PF06580:Histidine kinase|PF15714:Stage V sporulation protein T C-terminal, transcription factor	His_kinase
b4354	141.474	151.948	108.409	142.234	139.152	157.302	117.072	160.164	279.656	331.995	251.012	311.642	280.998	319.278	294.24	343.989	139.719	301.601	-1.11372	3.99106e-33	9.04097e-33	btsT	NC_000913.3	4589129	4591279	-	2151	protein_coding	pyruvate:H(+) symporter && PF13722:5TM C-terminal transporter carbon starvation CstA|PF02554:Carbon starvation protein CstA	-
b3966	90.8549	82.3535	81.968	92.3274	102.994	88.8166	90.6732	83.7781	6.30802	23.3434	9.99051	16.9739	8.63135	20.0804	16.0494	20.548	89.2207	15.2406	2.47975	2.08031e-48	5.86801e-48	btuB	NC_000913.3	4163639	4165483	+	1845	protein_coding	cobalamin/cobinamide outer membrane transporter && PF07715:TonB-dependent Receptor Plug Domain|PF00593:TonB dependent receptor	TonB_dep_Rec
b0158	473.743	534.718	460.079	456.646	537.98	497.587	463.696	519.917	54.6695	125.795	54.9478	112.707	65.2146	99.7326	84.8328	99.6959	493.046	87.1994	2.48092	5.64974e-64	1.9129e-63	btuF	NC_000913.3	177662	178462	-	801	protein_coding	vitamin B12 ABC transporter periplasmic binding protein && PF01497:Periplasmic binding protein	Peripla_BP_2
b4131	6091.17	6514.05	5399.31	5723.05	6166.5	6176.5	6037.23	6480.49	148.239	199.716	91.1634	207.082	131.388	214.191	138.331	217.657	6073.54	168.471	5.16238	3.5462e-301	4.93703e-300	cadA	NC_000913.3	4356470	4358617	-	2148	protein_coding	lysine decarboxylase 1 && PF03711:Orn/Lys/Arg decarboxylase, C-terminal domain|PF01276:Orn/Lys/Arg decarboxylase, major domain|PF03709:Orn/Lys/Arg decarboxylase, N-terminal domain	-
b4132	2614.03	2650.39	2214.46	2374.31	2533.22	2576.75	2667.4	2608.21	92.5177	164.052	52.4502	120.854	57.5423	137.216	109.289	121.766	2529.85	106.961	4.55124	3.1282e-152	1.99806e-151	cadB	NC_000913.3	4358697	4360031	-	1335	protein_coding	lysine:cadaverine antiporter && PF13520:Amino acid permease	-
b0039	118.111	100.912	128.24	122.271	141.343	135.9	122.811	154.004	287.015	335.885	317.199	310.963	339.5	321.956	259.848	365.298	127.949	317.208	-1.3099	3.1123e-44	8.38178e-44	caiA	NC_000913.3	39244	40386	-	1143	protein_coding	crotonobetainyl-CoA reductase && PF00441:Acyl-CoA dehydrogenase, C-terminal domain|PF02771:Acyl-CoA dehydrogenase, N-terminal domain|PF02770:Acyl-CoA dehydrogenase, middle domain	-
b0038	62.3005	71.9144	85.9342	62.3834	88.7502	58.8544	72.309	62.8336	121.955	158.216	139.867	157.518	126.593	164.659	156.673	157.535	70.66	147.877	-1.0737	3.40849e-22	6.1859e-22	caiB	NC_000913.3	37898	39115	-	1218	protein_coding	gamma-butyrobetainyl-CoA:carnitine CoA transferase && PF02515:CoA-transferase family III	CoA_transf_3
b0037	54.5129	86.9932	66.1033	88.5844	83.2718	96.3071	82.6389	91.1703	158.752	228.895	108.647	219.982	107.412	190.764	191.065	196.348	81.1977	175.233	-1.11382	1.11173e-10	1.54671e-10	caiC	NC_000913.3	36271	37824	-	1554	protein_coding	carnitine-CoA ligase && PF13193:AMP-binding enzyme C-terminal domain|PF00501:AMP-binding enzyme	AMP-binding
b0036	14.2772	18.5585	25.1192	23.7057	28.4877	18.1913	10.3299	34.4969	147.187	234.082	78.6753	185.355	109.33	163.99	197.943	187.215	21.6458	162.972	-2.91923	6.74224e-33	1.51978e-32	caiD	NC_000913.3	35377	36162	-	786	protein_coding	crotonobetainyl-CoA hydratase && PF00378:Enoyl-CoA hydratase/isomerase	ECH
b0035	15.5751	17.3986	15.8648	19.9627	29.5834	11.7709	28.6941	18.4805	136.674	189.989	64.9383	192.145	93.9858	148.595	141.388	210.046	19.6663	147.22	-2.90568	1.68799e-30	3.65257e-30	caiE	NC_000913.3	34781	35371	-	591	protein_coding	putative transferase CaiE && PF00132:Bacterial transferase hexapeptide (six repeats)	Hexapep
b0034	36.342	47.5563	59.4929	52.402	38.3489	53.504	51.6493	60.3695	146.136	143.951	116.14	148.692	103.576	145.918	139.095	176.561	49.9581	140.008	-1.49476	1.47409e-28	3.06847e-28	caiF	NC_000913.3	34300	34695	+	396	protein_coding	DNA-binding transcriptional activator CaiF && PF07180:Protein of unknown function (DUF1401)	-
b0040	19.4689	25.518	15.8648	14.972	23.0093	34.2425	25.2508	24.6406	129.315	233.434	87.417	154.123	106.453	163.321	163.551	218.418	22.8709	157.004	-2.77594	1.61262e-34	3.74182e-34	caiT	NC_000913.3	40417	41931	-	1515	protein_coding	L-carnitine:gamma-butyrobetaine antiporter && PF02028:BCCT, betaine/carnitine/choline family transporter	-
b0126	7942.02	8665.68	7814.73	8223.38	8300.89	8076.96	8607.07	8643.93	271.245	225.004	434.587	253.93	398.001	295.182	270.548	228.311	8284.33	297.101	4.80759	0	0	can	NC_000913.3	142008	142670	-	663	protein_coding	carbonic anhydrase 2 && PF00484:Carbonic anhydrase	-
b0032	5517.49	5808.83	5166.63	5593.29	5549.63	5671.42	5497.78	5488.7	139.828	210.09	122.384	192.145	115.085	218.876	152.088	190.259	5536.72	167.594	5.03429	0	0	carA	NC_000913.3	29651	30799	+	1149	protein_coding	carbamoyl phosphate synthetase subunit alpha && PF00988:Carbamoyl-phosphate synthase small chain, CPSase domain|PF00117:Glutamine amidotransferase class-I	CPSase_sm_chain
b0033	15049.5	15433.8	15057	16369.4	14693.1	15155.5	15396.1	15123.2	370.071	485.672	287.227	376.143	343.336	501.34	369.137	396.5	15284.7	391.178	5.28222	0	0	carB	NC_000913.3	30817	34038	+	3222	protein_coding	carbamoyl phosphate synthetase subunit beta && PF02787:Carbamoyl-phosphate synthetase large chain, oligomerisation domain|PF02142:MGS-like domain|PF02786:Carbamoyl-phosphate synthase L chain, ATP binding domain	CPSase_L_D2
b2754	11.6813	8.11936	10.5765	23.7057	20.818	17.1213	18.3642	14.7844	87.261	112.826	57.4454	69.2537	40.2796	80.9909	78.7187	103.501	15.6463	78.7846	-2.33258	1.32871e-21	2.38298e-21	cas2	NC_000913.3	2878569	2878853	-	285	protein_coding	CRISPR-associated endoribonuclease Cas2 && PF09707:CRISPR-associated protein (Cas_Cas2CT1978)	-
b1987	50.6192	51.036	51.5605	49.9067	56.9755	66.3449	56.2404	61.6016	155.598	181.56	142.365	175.85	144.815	154.619	151.323	195.587	55.5356	162.715	-1.55356	1.09295e-43	2.91478e-43	cbl	NC_000913.3	2059964	2060914	-	951	protein_coding	DNA-binding transcriptional activator Cbl && PF03466:LysR substrate binding domain|PF00126:Bacterial regulatory helix-turn-helix protein, lysR family	LysR_substrate
b1000	617.813	589.234	622.693	566.441	658.505	567.142	597.984	534.702	2176.27	1301.39	2864.78	1553.45	2505.97	1649.94	1906.06	1328.01	594.314	1910.73	-1.68391	2.92655e-29	6.19874e-29	cbpA	NC_000913.3	1062855	1063775	-	921	protein_coding	curved DNA-binding protein && PF00226:DnaJ domain|PF01556:DnaJ C terminal domain	DnaJ_C
b0999	150.56	184.426	195.666	209.608	182.979	193.684	242.178	236.55	714.909	510.312	872.921	542.487	777.78	542.171	619.05	533.487	199.456	639.14	-1.67696	3.9554e-37	9.53895e-37	cbpM	NC_000913.3	1062550	1062855	-	306	protein_coding	chaperone modulator CbpM && PF13591:MerR HTH family regulatory protein	-
b3690	14.2772	34.7973	30.4075	17.4673	46.0186	42.8032	30.9896	41.8891	120.904	176.372	71.1824	141.223	80.5592	133.2	139.859	178.083	32.3312	130.173	-2.00751	3.31356e-17	5.36413e-17	cbrA	NC_000913.3	3869377	3870441	+	1065	protein_coding	colicin M resistance protein && -	-
b3717	46.7254	49.8761	59.4929	41.173	49.3057	68.4851	48.206	60.3695	155.598	195.177	144.862	190.787	134.265	173.361	142.916	184.932	52.9542	165.237	-1.64638	1.22654e-37	2.99312e-37	cbrC	NC_000913.3	3898022	3898609	+	588	protein_coding	UPF0167 family colicin E2 tolerance protein CbrC && PF03691:Uncharacterised protein family (UPF0167)	-
b3056	1303.12	1455.69	1195.15	1295.08	1356.45	1288.38	1291.23	1346.61	459.434	379.33	554.473	435.212	489.11	435.075	458.555	388.89	1316.46	450.01	1.55483	5.97393e-104	2.81687e-103	cca	NC_000913.3	3201891	3203129	+	1239	protein_coding	fused tRNA nucleotidyltransferase/2'%2C3'-cyclic phosphodiesterase/2' nucleotidase and phosphatase && PF01966:HD domain|PF12627:Probable RNA and SrmB- binding site of polymerase A|PF01743:Poly A polymerase head domain	HD
b2198	31.1503	30.1576	26.4413	26.201	28.4877	22.4717	19.512	28.3367	118.801	177.021	59.9431	118.818	50.829	124.498	119.224	129.376	26.5948	112.314	-2.08776	3.61475e-19	6.12702e-19	ccmD	NC_000913.3	2295377	2295586	-	210	protein_coding	heme trafficking system membrane protein CcmD && PF04995:Heme exporter protein D (CcmD)	-
b3518	50.6192	61.4752	52.8826	56.145	99.7071	88.8166	55.0926	68.9938	275.45	431.204	191.068	415.522	212.907	313.923	340.86	376.713	66.7165	319.706	-2.25912	2.76397e-31	6.07364e-31	ccp	NC_000913.3	3667791	3669188	-	1398	protein_coding	cytochrome c peroxidase && PF03150:Di-haem cytochrome c peroxidase|PF00034:Cytochrome c|PF14376:Haem-binding domain	CCP_MauG
b0162	81.7694	99.7522	105.765	106.052	90.9416	92.0268	66.5702	101.027	284.912	368.955	364.654	326.579	321.278	342.036	320.225	351.599	92.988	335.03	-1.85291	4.48153e-89	1.90337e-88	cdaR	NC_000913.3	182463	183620	+	1158	protein_coding	DNA-binding transcriptional activator CdaR && PF05651:Putative sugar diacid recognition|PF13556:PucR C-terminal helix-turn-helix domain	Diacid_rec
b1785	15.5751	16.2387	17.1868	13.7243	21.9136	9.63071	6.88657	8.62422	156.649	253.535	98.6563	220.661	132.347	200.135	162.787	226.028	13.7225	181.35	-3.73125	1.07297e-51	3.19789e-51	cdgI	NC_000913.3	1870385	1871860	+	1476	protein_coding	putative c-di-GMP binding protein CdgI && PF00990:Diguanylate cyclase, GGDEF domain	GGDEF
b0175	1371.91	1462.65	1281.08	1308.8	1376.18	1310.85	1386.5	1426.69	359.557	302.815	384.635	348.305	337.582	309.907	314.11	274.734	1365.58	328.956	2.06128	1.03513e-238	1.10422e-237	cdsA	NC_000913.3	195677	196534	+	858	protein_coding	CDP-diglyceride synthetase && PF01148:Cytidylyltransferase family	-
b0796	1011.09	958.085	893.716	985.657	954.339	951.3	956.086	906.775	136.674	129.685	166.092	122.212	190.849	124.498	129.16	105.023	952.131	138.024	2.79952	1.28275e-203	1.12569e-202	cecR	NC_000913.3	829972	830643	-	672	protein_coding	DNA-binding transcriptional dual regulator CecR && PF00440:Bacterial regulatory proteins, tetR family|PF09209:Domain of unknown function (DUF1956)	TetR_N
b1216	407.549	453.524	359.602	338.118	397.733	387.369	370.727	381.93	137.725	160.161	114.891	135.113	150.569	155.958	136.802	162.101	387.069	144.165	1.41617	8.29377e-69	2.91881e-68	chaA	NC_000913.3	1270749	1271849	-	1101	protein_coding	Na(+)/K(+):H(+) antiporter ChaA && PF01699:Sodium/calcium exchanger protein	Na_Ca_ex
b1217	45.4275	20.8784	38.3399	47.4114	43.8273	37.4528	27.5463	40.657	214.473	162.755	298.466	186.713	286.753	192.772	210.171	194.826	37.6926	218.366	-2.53241	3.39035e-49	9.6965e-49	chaB	NC_000913.3	1272119	1272349	+	231	protein_coding	putative cation transport regulator ChaB && PF06150:ChaB	-
b1736	15.5751	9.27927	14.5427	19.9627	18.6266	16.0512	2.29552	19.7125	49.4129	75.2175	38.7132	57.7114	39.3206	58.9025	46.6198	70.0154	14.5057	54.4892	-1.92443	3.70343e-15	5.75918e-15	chbA	NC_000913.3	1819455	1819805	-	351	protein_coding	N%2CN'-diacetylchitobiose-specific PTS enzyme IIA component && PF02255:PTS system, Lactose/Cellobiose specific IIA subunit	-
b1737	19.4689	31.3175	37.0178	27.4487	33.9661	37.4528	30.9896	19.7125	200.805	226.949	141.116	207.082	123.716	180.724	185.715	197.87	29.6717	182.997	-2.62332	2.92101e-55	9.09522e-55	chbC	NC_000913.3	1819856	1821214	-	1359	protein_coding	N%2CN'-diacetylchitobiose-specific PTS enzyme IIC component && PF02378:Phosphotransferase system, EIIC	-
b1734	35.044	30.1576	26.4413	28.6963	20.818	18.1913	37.8762	28.3367	215.524	309.948	112.393	243.746	138.102	200.135	209.407	257.992	28.1952	210.906	-2.91168	3.37544e-42	8.7907e-42	chbF	NC_000913.3	1817148	1818500	-	1353	protein_coding	monoacetylchitobiose-6-phosphate hydrolase && PF11975:Family 4 glycosyl hydrolase C-terminal domain|PF02056:Family 4 glycosyl hydrolase	-
b1733	46.7254	53.3558	59.4929	44.916	47.1143	41.7331	52.7971	54.2094	154.547	236.027	104.9	214.551	133.306	196.788	184.186	215.374	50.043	179.96	-1.85651	5.85341e-29	1.22967e-28	chbG	NC_000913.3	1816386	1817135	-	750	protein_coding	chitin disaccharide deacetylase && PF04794:YdjC-like protein	-
b1735	40.2357	22.0383	38.3399	24.9533	39.4446	31.0323	40.1717	29.5688	126.16	157.568	52.4502	124.249	64.2556	149.264	132.981	140.031	33.2231	118.37	-1.84086	6.15309e-16	9.70086e-16	chbR	NC_000913.3	1818605	1819447	-	843	protein_coding	DNA-binding transcriptional dual regulator ChbR && PF07883:Cupin domain|PF12833:Helix-turn-helix domain	Cupin_2
b1888	29.8523	33.6374	39.662	23.7057	26.2964	25.6819	34.4329	40.657	170.317	236.027	104.9	199.614	101.658	187.417	183.422	204.719	31.7407	173.509	-2.46017	1.12771e-35	2.65568e-35	cheA	NC_000913.3	1973360	1975324	-	1965	protein_coding	chemotaxis protein CheA && PF01627:Hpt domain|PF02895:Signal transducing histidine kinase, homodimeric domain|PF01584:CheW-like domain|PF09078:CheY binding|PF02518:Histidine kinase-, DNA gyrase B-, and HSP90-like ATPase	Hpt
b1883	14.2772	11.5991	25.1192	18.715	18.6266	18.1913	16.0687	8.62422	117.75	153.677	79.9241	129.002	54.6652	125.837	120.753	135.465	16.4027	114.634	-2.81322	7.31614e-33	1.64824e-32	cheB	NC_000913.3	1967452	1968501	-	1050	protein_coding	protein-glutamate methylesterase/protein glutamine deamidase && PF01339:CheB methylesterase|PF00072:Response regulator receiver domain	CheB_methylest
b1884	20.7668	22.0383	19.831	21.2103	20.818	18.1913	9.1821	12.3203	60.9776	82.3502	82.4217	76.0432	70.0098	101.741	89.4183	100.457	18.0448	82.9273	-2.20999	7.15435e-34	1.6415e-33	cheR	NC_000913.3	1968504	1969364	-	861	protein_coding	chemotaxis protein methyltransferase && PF03705:CheR methyltransferase, all-alpha domain|PF01739:CheR methyltransferase, SAM binding domain	CheR
b1887	5.19171	9.27927	11.8986	12.4767	13.1482	18.1913	12.6254	13.5523	98.8257	119.311	71.1824	104.559	76.7231	101.741	99.3537	130.898	12.0454	100.324	-3.05343	1.27704e-47	3.57033e-47	cheW	NC_000913.3	1972836	1973339	-	504	protein_coding	chemotaxis protein CheW && PF01584:CheW-like domain	-
b1882	3.89378	22.0383	21.153	14.972	26.2964	19.2614	12.6254	6.16016	63.0802	108.936	32.4692	97.7699	65.2146	87.015	80.2472	85.9972	15.8001	77.5911	-2.2945	1.85589e-15	2.90147e-15	cheY	NC_000913.3	1967048	1967437	-	390	protein_coding	chemotaxis protein CheY && PF00072:Response regulator receiver domain	Response_reg
b1881	41.5337	35.9572	22.4751	29.944	40.5402	29.9622	29.8418	28.3367	103.031	140.709	66.1871	121.533	64.2556	129.853	87.8898	117.2	32.3239	103.832	-1.69104	3.45918e-18	5.73782e-18	cheZ	NC_000913.3	1966393	1967037	-	645	protein_coding	chemotaxis protein CheZ && PF04344:Chemotaxis phosphatase, CheZ	-
b0681	15.5751	17.3986	23.7972	11.229	38.3489	16.0512	17.2164	23.4086	116.698	145.896	97.4075	135.113	89.1906	133.869	132.217	138.509	20.3781	123.613	-2.60081	8.99026e-42	2.32806e-41	chiP	NC_000913.3	708334	709740	+	1407	protein_coding	chitobiose outer membrane channel && PF03573:outer membrane porin, OprD family	-
b0682	7.78756	17.3986	15.8648	8.73367	8.76546	7.49055	9.1821	11.0883	54.6695	64.1943	41.2109	44.1322	51.7881	62.9186	59.6122	67.7323	10.7889	55.7823	-2.38902	4.85768e-28	9.99839e-28	chiQ	NC_000913.3	709790	710116	+	327	protein_coding	lipoprotein ChiQ && PF13982:YbfN-like lipoprotein	-
b4585	12.9793	3.47973	11.8986	16.2197	18.6266	11.7709	11.4776	14.7844	37.8481	50.5773	41.2109	47.527	46.0339	42.8382	44.327	34.2467	12.6546	43.0761	-1.77463	3.62189e-18	6.00287e-18	chiX	NC_000913.3	507204	507287	+	84	protein_coding	small regulatory RNA ChiX && -	-
b4225	0	1.15991	0	2.49533	1.09568	0	0	2.46406	14.7187	12.3201	4.99525	16.9739	5.75423	11.3789	12.2281	11.4156	0.901874	11.2231	-3.67546	1.86181e-08	2.4555e-08	chpB	NC_000913.3	4448692	4449042	+	351	protein_coding	endoribonuclease toxin ChpB && PF02452:PemK-like, MazF-like toxin of type II toxin-antitoxin system	-
b2155	1160.35	1068.28	1000.8	1131.63	1024.46	1102.18	1099.56	1092.81	362.711	483.078	424.597	410.769	413.346	451.809	398.943	490.108	1085.01	429.42	1.33339	1.09827e-99	5.01735e-99	cirA	NC_000913.3	2244778	2246769	-	1992	protein_coding	ferric dihyroxybenzoylserine outer membrane transporter && PF07715:TonB-dependent Receptor Plug Domain|PF00593:TonB dependent receptor	TonB_dep_Rec
b0618	5.19171	1.15991	17.1868	6.23834	8.76546	5.3504	5.73881	11.0883	37.8481	73.2723	31.2203	48.8849	31.6483	60.2412	51.2054	67.7323	7.58997	50.2566	-2.75668	1.63134e-18	2.72465e-18	citC	NC_000913.3	650798	651856	-	1059	protein_coding	citrate lyase synthetase && PF08218:Citrate lyase ligase C-terminal domain|PF13508:Acetyltransferase (GNAT) domain	-
b0617	0	0	0	1.24767	1.09568	0	0	3.69609	9.46204	33.0698	7.49288	16.9739	14.3856	12.0482	12.9924	16.7428	0.75493	15.396	-4.39132	1.44785e-09	1.95218e-09	citD	NC_000913.3	650487	650783	-	297	protein_coding	citrate lyase acyl carrier protein && PF06857:Malonate decarboxylase delta subunit (MdcD)	-
b0616	2.59585	6.95945	5.28826	6.23834	12.0525	3.21024	4.59105	4.92813	62.0289	77.8112	22.4786	70.6116	24.935	51.5397	64.962	71.5375	5.73298	55.7381	-3.27969	1.57868e-20	2.76605e-20	citE	NC_000913.3	649582	650490	-	909	protein_coding	citrate lyase beta subunit && PF03328:HpcH/HpaI aldolase/citrate lyase family	-
b0615	16.8731	13.9189	29.0854	11.229	14.2439	21.4016	14.9209	25.8727	89.3637	150.435	46.2061	112.707	49.87	121.152	106.996	111.111	18.4432	98.4802	-2.42923	7.11904e-20	1.22642e-19	citF	NC_000913.3	648039	649571	-	1533	protein_coding	citrate lyase alpha subunit && PF04223:Citrate lyase, alpha subunit (CitF)	-
b0613	5.19171	5.79955	9.25446	7.486	7.66977	11.7709	3.44329	7.39219	42.0535	70.0301	13.737	50.9218	16.3037	38.1527	42.7985	57.8388	7.25098	41.4795	-2.52533	1.42187e-12	2.08261e-12	citG	NC_000913.3	646631	647509	-	879	protein_coding	triphosphoribosyl-dephospho-CoA synthase && PF01874:ATP:dephospho-CoA triphosphoribosyl transferase	-
b0612	35.044	41.7567	33.0516	36.1824	37.2532	50.2937	43.615	33.2648	129.315	211.387	103.652	196.219	104.535	182.062	169.666	219.179	38.8077	164.502	-2.0864	8.57447e-29	1.79396e-28	citT	NC_000913.3	645117	646580	-	1464	protein_coding	citrate:succinate antiporter && PF00939:Sodium:sulfate symporter transmembrane region	Na_sulph_symp
b0614	3.89378	10.4392	7.93239	1.24767	5.47841	6.42048	5.73881	12.3203	19.9754	39.554	13.737	33.2689	19.1808	35.4754	25.9848	29.6805	6.68388	27.1071	-2.04259	1.36329e-10	1.89029e-10	citX	NC_000913.3	647484	648035	-	552	protein_coding	apo-citrate lyase phosphoribosyl-dephospho-CoA transferase && PF03802:Apo-citrate lyase phosphoribosyl-dephospho-CoA transferase	-
b0789	99.9404	67.2747	74.0356	78.603	86.5589	73.8355	72.309	98.5625	408.97	317.729	420.85	348.984	409.51	320.617	333.217	289.955	81.39	356.229	-2.12756	1.41634e-76	5.3415e-76	clsB	NC_000913.3	822498	823739	-	1242	protein_coding	cardiolipin synthase B && PF13091:PLD-like domain	-
b0910	3286.35	3301.1	2801.46	3009.37	3030.66	2960.91	3195.37	3109.65	985.103	678.903	1502.32	820.181	1394.44	910.98	901.826	713.092	3086.86	988.356	1.64475	3.97688e-29	8.39313e-29	cmk	NC_000913.3	961201	961884	+	684	protein_coding	cytidylate kinase && PF02224:Cytidylate kinase	-
b1870	406.251	451.205	396.62	427.95	405.402	353.126	381.057	415.195	111.442	108.936	88.6658	105.238	71.9279	104.418	92.4753	112.634	404.601	99.4671	2.01413	6.13778e-122	3.30812e-121	cmoA	NC_000913.3	1952702	1953445	+	744	protein_coding	carboxy-S-adenosyl-L-methionine synthase && PF12847:Methyltransferase domain	-
b1871	376.399	353.772	366.212	349.347	347.331	311.393	350.068	315.4	108.288	150.435	101.154	145.976	93.0267	136.547	110.053	160.579	346.24	125.757	1.44729	3.12801e-41	8.01919e-41	cmoB	NC_000913.3	1953442	1954413	+	972	protein_coding	tRNA U34 carboxymethyltransferase && PF08003:Protein of unknown function (DUF1698)	-
b0921	455.572	509.2	452.146	450.408	470.048	474.045	485.504	438.603	150.341	206.2	118.637	152.765	145.774	184.07	161.259	191.781	466.941	163.853	1.4985	1.15423e-60	3.79843e-60	cmoM	NC_000913.3	973537	974322	+	786	protein_coding	tRNA cmo(5)U34 methyltransferase && PF13847:Methyltransferase domain	-
b2933	11.6813	23.1982	31.7296	9.98134	26.2964	22.4717	29.8418	34.4969	182.933	381.924	102.403	274.299	119.88	267.739	226.985	335.617	23.7121	236.472	-3.31932	2.42196e-30	5.22975e-30	cmtA	NC_000913.3	3077471	3078859	-	1389	protein_coding	mannitol-specific PTS enzyme IICB component CmtA && PF02302:PTS system, Lactose/Cellobiose specific IIB subunit|PF02378:Phosphotransferase system, EIIC	PTS_IIB
b2934	2.59585	8.11936	10.5765	0	6.57409	8.56063	2.29552	3.69609	49.4129	81.0534	24.9763	52.9587	32.6073	38.1527	57.3194	70.0154	5.30226	50.812	-3.26047	1.58651e-19	2.71153e-19	cmtB	NC_000913.3	3078887	3079330	-	444	protein_coding	mannitol-specific PTS enzyme IIA component CmtB && PF00359:Phosphoenolpyruvate-dependent sugar phosphotransferase system, EIIA 2	PTS_EIIA_2
b0492	1596.45	1554.28	1626.14	1678.11	1607.37	1565.53	1648.19	1712.52	817.941	566.725	1068.98	700.684	964.793	659.976	725.282	591.326	1623.57	761.964	1.09421	4.67758e-21	8.28767e-21	cnoX	NC_000913.3	517425	518279	-	855	protein_coding	chaperedoxin && PF14561:Tetratricopeptide repeat|PF00085:Thioredoxin|PF14559:Tetratricopeptide repeat	-
b1625	54.5129	57.9955	33.0516	49.9067	56.9755	41.7331	55.0926	44.3531	10.5134	27.8824	16.2346	16.9739	16.3037	22.0884	19.8707	10.6545	49.2026	17.5652	1.45907	1.29028e-13	1.93613e-13	cnu	NC_000913.3	1704949	1705164	+	216	protein_coding	H-NS- and StpA-binding protein && PF05321:Haemolysin expression modulating protein	HHA
b3634	432.21	432.646	392.653	384.282	403.211	376.668	376.466	354.825	150.341	188.692	168.59	175.85	127.552	149.264	175.015	190.259	394.12	165.696	1.24411	4.46139e-51	1.31347e-50	coaD	NC_000913.3	3809825	3810304	+	480	protein_coding	pantetheine-phosphate adenylyltransferase && PF01467:Cytidylyltransferase-like	CTP_transf_2
b1120	573.684	557.916	542.047	524.02	506.205	502.937	587.654	561.806	224.986	229.543	213.547	230.167	189.89	223.562	230.042	235.161	544.534	222.112	1.28762	5.51353e-105	2.62388e-104	cobB	NC_000913.3	1179520	1180359	+	840	protein_coding	protein-lysine deacetylase/desuccinylase && PF02146:Sir2 family	SIR2
b1991	106.43	115.991	130.884	101.061	117.238	126.269	135.436	113.347	188.189	319.026	206.054	259.362	170.709	246.989	226.221	300.61	118.332	239.645	-1.02291	1.37248e-14	2.10093e-14	cobT	NC_000913.3	2063388	2064467	-	1080	protein_coding	nicotinate-nucleotide--dimethylbenzimidazole phosphoribosyltransferase && PF02277:Phosphoribosyltransferase	-
b1993	76.5777	59.1554	72.7136	51.1544	56.9755	38.5229	76.9001	55.4414	121.955	143.951	121.135	138.507	127.552	129.853	113.875	147.641	60.9301	130.559	-1.11063	1.77604e-19	3.0304e-19	cobU	NC_000913.3	2065219	2065764	-	546	protein_coding	cobinamide-P guanylyltransferase/cobinamide kinase && PF02283:Cobinamide kinase / cobinamide phosphate guanyltransferase	-
b0337	1439.4	1549.64	1237.45	1432.32	1422.2	1414.64	1352.06	1455.03	178.727	175.724	134.872	158.876	143.856	212.183	168.137	186.454	1412.84	169.854	3.04685	0	0	codA	NC_000913.3	356171	357454	+	1284	protein_coding	cytosine/isoguanine deaminase && PF07969:Amidohydrolase family	-
b0336	1143.47	1178.47	872.563	1044.3	1006.93	980.193	949.2	964.681	162.957	223.707	84.9193	209.798	93.0267	168.675	176.544	187.215	1017.48	163.355	2.63112	4.88024e-58	1.57696e-57	codB	NC_000913.3	354922	356181	+	1260	protein_coding	cytosine transporter && PF02133:Permease for cytosine/purines, uracil, thiamine, allantoin	-
b0446	127.197	154.268	149.393	169.683	140.247	164.792	135.436	174.948	644.47	413.696	633.149	463.728	614.744	374.834	572.43	413.243	151.996	516.287	-1.76086	5.13815e-40	1.29304e-39	cof	NC_000913.3	467412	468230	+	819	protein_coding	HMP-PP phosphatase && PF08282:haloacid dehalogenase-like hydrolase	Hydrolase_3
b3816	833.269	806.137	785.307	788.526	808.613	812.19	892.959	863.654	337.479	296.331	327.189	292.631	374.025	284.472	291.947	281.584	823.832	310.707	1.41442	1.05255e-111	5.25251e-111	corA	NC_000913.3	4001426	4002376	+	951	protein_coding	Ni(2(+))/Co(2(+))/Mg(2(+)) transporter && PF01544:CorA-like Mg2+ transporter protein	-
b3032	1474.45	1507.88	1376.27	1434.82	1389.32	1420	1448.48	1527.72	358.506	237.324	507.018	350.342	529.389	350.738	361.495	279.301	1447.37	371.764	1.96513	3.42801e-49	9.79739e-49	cpdA	NC_000913.3	3176006	3176833	-	828	protein_coding	cAMP phosphodiesterase && PF00149:Calcineurin-like phosphoesterase	Metallophos
b4213	118.111	127.59	124.274	107.299	140.247	124.129	127.402	112.115	350.095	344.963	535.741	393.795	493.905	394.245	349.266	397.261	122.646	407.409	-1.72637	3.22219e-55	1.00102e-54	cpdB	NC_000913.3	4434622	4436565	-	1944	protein_coding	2'3' cyclic nucleotide phosphodiesterase/3' nucleotidase && PF00149:Calcineurin-like phosphoesterase|PF02872:5'-nucleotidase, C-terminal domain	Metallophos
b0742	3500.51	3712.87	3249.64	3569.58	3405.38	3334.37	3368.68	3556.87	432.1	317.081	636.895	337.442	609.949	415.664	455.498	347.033	3462.24	443.958	2.9672	9.88175e-113	4.95536e-112	cpoB	NC_000913.3	779598	780389	+	792	protein_coding	cell division coordinator CpoB && PF16331:TolA binding protein trimerisation|PF13174:Tetratricopeptide repeat	-
b2048	343.951	345.653	321.262	306.926	334.183	328.514	338.59	315.4	107.236	161.458	99.9051	149.371	54.6652	119.813	113.875	149.924	329.31	119.531	1.45327	1.30317e-21	2.3392e-21	cpsG	NC_000913.3	2121609	2122979	-	1371	protein_coding	phosphomannomutase && PF02879:Phosphoglucomutase/phosphomannomutase, alpha/beta/alpha domain II|PF02880:Phosphoglucomutase/phosphomannomutase, alpha/beta/alpha domain III|PF02878:Phosphoglucomutase/phosphomannomutase, alpha/beta/alpha domain I|PF00408:Phosphoglucomutase/phosphomannomutase, C-terminal domain	PGM_PMM_III
b3911	2266.18	2240.94	2299.07	2471.63	2249.44	2260.01	2161.24	2250.92	454.178	414.345	666.866	417.559	590.768	499.332	475.369	445.207	2274.93	495.453	2.20369	1.97234e-133	1.12662e-132	cpxA	NC_000913.3	4103602	4104975	-	1374	protein_coding	sensory histidine kinase CpxA && PF02518:Histidine kinase-, DNA gyrase B-, and HSP90-like ATPase|PF16527:Two-component sensor protein CpxA, periplasmic domain|PF00672:HAMP domain|PF00512:His Kinase A (phospho-acceptor) domain	HATPase_c
b4716	2.59585	2.31982	7.93239	6.23834	0	2.14016	9.1821	2.46406	9.46204	7.1327	21.2298	16.295	19.1808	17.403	9.93537	18.2649	4.10909	14.8629	-1.86536	5.74466e-06	7.12359e-06	cpxQ	NC_000913.3	4106330	4106387	+	58	protein_coding	small regulatory RNA CpxQ && -	-
b3912	1641.88	1518.32	1903.77	1966.32	1650.1	1577.3	1711.31	1636.14	314.35	271.042	544.483	357.811	427.731	370.818	391.301	315.83	1700.64	374.171	2.18835	5.62072e-78	2.14937e-77	cpxR	NC_000913.3	4104972	4105670	-	699	protein_coding	DNA-binding transcriptional dual regulator CpxR && PF00486:Transcriptional regulatory protein, C terminal|PF00072:Response regulator receiver domain	Response_reg
b0080	750.202	733.063	703.339	696.198	716.576	715.883	681.771	765.092	340.633	250.941	423.348	243.746	415.264	261.714	234.628	260.275	720.265	303.819	1.25197	1.17076e-23	2.19258e-23	cra	NC_000913.3	88028	89032	+	1005	protein_coding	DNA-binding transcriptional dual regulator Cra && PF00532:Periplasmic binding proteins and sugar binding domain of LacI family|PF00356:Bacterial regulatory proteins, lacI family	LacI
b4400	332.269	284.178	298.787	301.936	307.887	301.762	366.136	330.184	1122.83	784.597	1561.02	966.157	1252.5	944.448	1112	840.185	315.392	1072.97	-1.7646	3.3935e-44	9.12712e-44	creD	NC_000913.3	4638178	4639530	+	1353	protein_coding	putative inner membrane protein && PF06123:Inner membrane protein CreD	-
b4109	55.8109	75.3941	99.1549	67.374	98.6114	79.1859	67.718	82.5461	217.627	301.519	117.388	260.041	163.996	261.714	252.205	299.088	78.2244	234.197	-1.58616	5.59068e-18	9.21755e-18	crfC	NC_000913.3	4327135	4329363	+	2229	protein_coding	clamp-binding sister replication fork colocalization protein && PF00350:Dynamin family	-
b0240	397.166	388.57	318.618	335.623	390.063	352.056	336.294	314.168	1195.37	626.38	1524.8	726.485	1349.37	842.038	849.092	825.726	354.07	992.407	-1.48507	2.59737e-19	4.41531e-19	crl	NC_000913.3	257829	259006	+	1178	protein_coding	RNA polymerase holoenzyme assembly factor Crl && PF07417:Transcriptional regulator Crl	Crl
b2810	970.85	1043.92	959.819	1074.24	1021.18	991.963	951.495	962.217	433.151	354.041	517.009	388.364	461.298	377.511	361.495	371.386	996.96	408.032	1.29643	6.85462e-66	2.3677e-65	csdA	NC_000913.3	2943337	2944542	+	1206	protein_coding	cysteine sulfinate desulfinase && PF00266:Aminotransferase class-V	Aminotran_5
b1042	22.0648	11.5991	17.1868	23.7057	21.9136	13.911	11.4776	7.39219	48.3615	59.6553	59.9431	63.822	59.4604	61.5799	48.9126	47.9454	16.1564	56.21	-1.80729	3.54787e-22	6.436e-22	csgA	NC_000913.3	1104447	1104902	+	456	protein_coding	curlin%2C major subunit && PF07012:Curlin associated repeat	-
b1041	1.29793	4.63964	6.61033	3.743	5.47841	8.56063	8.03434	3.69609	37.8481	78.4597	14.9858	48.8849	35.4844	53.5477	45.0913	82.192	5.25755	49.5617	-3.23218	4.09136e-18	6.77003e-18	csgB	NC_000913.3	1103951	1104406	+	456	protein_coding	curlin%2C minor subunit && PF07012:Curlin associated repeat	-
b1043	2.59585	1.15991	2.64413	4.99067	4.38273	6.42048	1.14776	2.46406	10.5134	23.3434	7.49288	10.1844	2.87712	17.403	12.9924	12.9376	3.2257	12.218	-1.93601	2.22021e-05	2.71058e-05	csgC	NC_000913.3	1104961	1105293	+	333	protein_coding	inhibitor of CsgA amyloid formation && PF10610:Thin aggregative fimbriae synthesis protein	-
b1040	6.48964	9.27927	6.61033	8.73367	15.3395	6.42048	4.59105	8.62422	23.1294	31.1245	27.4739	31.911	18.2217	34.806	29.8061	44.1402	8.26103	30.0766	-1.87017	2.58944e-12	3.76988e-12	csgD	NC_000913.3	1102546	1103196	-	651	protein_coding	DNA-binding transcriptional dual regulator CsgD && PF00196:Bacterial regulatory proteins, luxR family	GerE
b1039	2.59585	3.47973	3.9662	3.743	7.66977	3.21024	8.03434	4.92813	32.5915	62.249	17.4834	49.5639	23.976	50.201	53.4981	60.883	4.70341	43.8057	-3.2225	4.78596e-19	8.08221e-19	csgE	NC_000913.3	1102152	1102541	-	390	protein_coding	curli transport specificity factor && PF10627:Curli assembly protein CsgE	-
b1038	5.19171	3.47973	3.9662	0	5.47841	4.28032	4.59105	7.39219	21.0267	35.6635	17.4834	29.8741	12.4675	15.395	22.9278	29.6805	4.29745	23.0648	-2.43645	1.38834e-11	1.98258e-11	csgF	NC_000913.3	1101711	1102127	-	417	protein_coding	curli assembly component && PF10614:Type VIII secretion system (T8SS), CsgF protein	-
b1037	18.171	20.8784	14.5427	21.2103	21.9136	33.1725	9.1821	20.9445	77.799	111.529	52.4502	97.7699	59.4604	97.7246	100.882	114.156	20.0019	88.9714	-2.15471	5.27992e-22	9.5485e-22	csgG	NC_000913.3	1100851	1101684	-	834	protein_coding	curli secretion channel && PF03783:Curli production assembly/transport component CsgG	-
b2659	18.171	9.27927	43.6281	17.4673	24.105	26.752	19.512	14.7844	8959.5	4589.57	9708.28	5422.83	9639.3	6283.82	7452.29	5056.33	21.7124	7138.99	-8.36503	5.51535e-262	6.60394e-261	csiD	NC_000913.3	2788985	2789962	+	978	protein_coding	PF08943 family protein CsiD && PF08943:CsiD	-
b2535	150.56	143.829	137.495	150.968	100.803	158.372	140.027	124.435	8909.03	4708.23	10632.4	5885.2	10207	6153.3	7689.21	5350.09	138.311	7441.81	-5.74982	2.7697e-245	3.0827e-244	csiE	NC_000913.3	2665435	2666715	+	1281	protein_coding	stationary phase inducible protein CsiE && PF00874:PRD domain	PRD
b2664	73.9819	61.4752	63.4591	74.86	52.5927	67.415	70.0135	82.5461	419.484	291.144	550.727	367.316	493.905	349.399	369.901	318.875	68.2929	395.094	-2.53039	1.60492e-67	5.6097e-67	csiR	NC_000913.3	2795674	2796336	+	663	protein_coding	DNA-binding transcriptional repressor CsiR && PF00392:Bacterial regulatory proteins, gntR family|PF07729:FCD domain	FCD
b3556	6261.2	6257.71	6278.49	6556.49	6174.17	5963.55	6901.5	6353.59	891.534	486.32	1343.72	664.021	872.725	956.496	981.309	738.206	6343.34	866.792	2.87315	2.92317e-85	1.19338e-84	cspA	NC_000913.3	3720049	3720261	+	213	protein_coding	cold shock protein CspA && PF00313:'Cold-shock' DNA-binding domain	CSD
b0880	125.899	153.108	167.902	154.711	123.812	144.461	151.505	189.733	13663.2	7709.15	18034.1	8996.87	14410.5	8124.53	11744.4	8601.24	151.391	11410.5	-6.23638	5.24536e-276	6.7532e-275	cspD	NC_000913.3	922366	922590	-	225	protein_coding	DNA replication inhibitor && PF00313:'Cold-shock' DNA-binding domain	CSD
b0623	4480.44	4067.8	3869.68	4291.98	4161.4	4377.69	4651.88	4797.53	72070.2	33829.1	83478.2	43307.3	67727.3	35950.6	62890.9	47688.1	4337.3	55867.7	-3.68711	1.82632e-109	8.94003e-109	cspE	NC_000913.3	657292	657501	+	210	protein_coding	transcription antiterminator and regulator of RNA stability && PF00313:'Cold-shock' DNA-binding domain	CSD
b0990	432.21	453.524	392.653	459.142	402.115	367.037	358.102	399.178	30.4888	43.4446	17.4834	37.3427	24.935	44.1769	25.2205	26.6363	407.995	31.216	3.66706	4.61771e-167	3.24742e-166	cspG	NC_000913.3	1051461	1051673	+	213	protein_coding	cold shock protein CspG && PF00313:'Cold-shock' DNA-binding domain	CSD
b0989	11.6813	10.4392	7.93239	4.99067	14.2439	16.0512	11.4776	6.16016	33.6428	67.4364	43.7085	67.8958	30.6892	77.6442	56.5552	75.3427	10.3721	56.6143	-2.44573	1.08734e-18	1.82348e-18	cspH	NC_000913.3	1050963	1051175	-	213	protein_coding	CspA family protein CspH && PF00313:'Cold-shock' DNA-binding domain	CSD
b2696	1718.46	1625.03	1710.75	1688.09	1607.37	1516.3	1742.3	1658.31	32388.6	16686	35954.6	19501	29653.5	19352.1	29827.5	20943.7	1658.33	25538.4	-3.94485	3.3578e-164	2.33342e-163	csrA	NC_000913.3	2818961	2819146	-	186	protein_coding	carbon storage regulator && PF02599:Global regulator protein family	-
b4408	3030.66	2787.26	3599.98	4696.22	3602.6	3514.14	4377.57	4084.18	16913.9	9465.74	23289.1	13708.8	16607.7	13308.6	10141.7	7832.6	3711.58	13908.5	-1.90578	1.29888e-23	2.42697e-23	csrB	NC_000913.3	2924156	2924524	-	369	protein_coding	small regulatory RNA CsrB && -	-
b0598	974.743	1019.56	962.463	1076.74	1023.37	956.651	1090.37	1060.78	5528.98	3027.51	7457.92	4026.9	6702.72	3973.24	3744.87	3073.83	1020.58	4692	-2.20046	1.00324e-37	2.45403e-37	cstA	NC_000913.3	629894	631999	+	2106	protein_coding	carbon starvation protein A && PF02554:Carbon starvation protein CstA|PF13722:5TM C-terminal transporter carbon starvation CstA	-
b1449	116.813	147.308	134.851	106.052	141.343	148.741	157.243	170.02	1185.91	870.189	1361.21	938.319	1180.58	1035.48	942.331	811.266	140.297	1040.66	-2.88766	1.71798e-120	9.18714e-120	curA	NC_000913.3	1519027	1520064	+	1038	protein_coding	NADPH-dependent curcumin/dihydrocurcumin reductase && PF00107:Zinc-binding dehydrogenase|PF16884:N-terminal domain of oxidoreductase	ADH_zinc_N
b0575	75.2798	86.9932	97.8328	44.916	133.673	96.3071	84.9344	102.259	525.669	796.917	367.151	695.253	382.656	559.574	614.464	725.269	90.2744	583.369	-2.6915	4.04949e-43	1.07229e-42	cusA	NC_000913.3	598714	601857	+	3144	protein_coding	copper/silver export system RND permease && PF00873:AcrB/AcrD/AcrF family	ACR_tran
b0574	18.171	19.7185	25.1192	17.4673	25.2007	26.752	10.3299	28.3367	67.2856	105.694	62.4407	72.6485	52.7471	101.071	88.654	109.589	21.3869	82.5163	-1.95633	2.38698e-20	4.16632e-20	cusB	NC_000913.3	597479	598702	+	1224	protein_coding	copper/silver export system membrane fusion protein && PF16576:Barrel-sandwich domain of CusB or HlyD membrane-fusion|PF00529:HlyD membrane-fusion protein of T1SS|PF16572:Long alpha hairpin domain of cation efflux system protein, CusB	HlyD
b0572	18.171	13.9189	19.831	8.73367	18.6266	13.911	21.8075	8.62422	128.263	191.286	53.699	155.481	72.8869	108.434	135.274	149.924	15.453	124.406	-3.01404	6.86358e-29	1.43747e-28	cusC	NC_000913.3	595600	596973	+	1374	protein_coding	copper/silver export system outer membrane channel && PF02321:Outer membrane efflux protein	OEP
b0573	6.48964	3.47973	3.9662	2.49533	8.76546	2.14016	2.29552	3.69609	7.35936	9.7264	11.2393	14.2581	11.5085	17.403	13.7567	10.6545	4.16602	11.9882	-1.54374	1.63595e-05	2.00503e-05	cusF	NC_000913.3	597131	597463	+	333	protein_coding	copper/silver export system periplasmic binding protein && PF11604:Copper binding periplasmic protein CusF	-
b4137	59.7047	102.072	101.799	87.3367	100.803	83.4662	106.742	97.3305	44.1562	35.0151	37.4644	34.6268	31.6483	34.1367	38.213	37.2908	92.4067	36.5689	1.34702	5.6847e-25	1.09559e-24	cutA	NC_000913.3	4365018	4365356	-	339	protein_coding	copper binding protein CutA && PF03091:CutA1 divalent ion tolerance protein	-
b1874	546.427	627.511	514.283	669.997	512.779	553.231	643.895	659.137	2201.5	1219.69	3477.95	1688.57	2809.02	1514.06	1844.16	1550.99	590.908	2038.24	-1.78558	6.29191e-23	1.16034e-22	cutC	NC_000913.3	1958520	1959266	-	747	protein_coding	protein CutC && PF03932:CutC family	-
b2313	783.948	802.657	662.355	728.638	724.246	743.705	732.272	761.395	152.444	173.13	143.614	156.16	172.627	145.918	139.859	188.737	742.402	159.061	2.21917	5.56644e-225	5.48234e-224	cvpA	NC_000913.3	2430275	2430763	-	489	protein_coding	colicin V production protein && PF02674:Colicin V production protein	-
b3806	5279.97	5379.66	5227.45	5369.96	4968.92	5192.02	5122.46	5181.92	2224.63	1329.92	2738.65	1645.79	2577.9	1720.89	2164.38	1620.25	5215.3	2002.8	1.38169	1.1835e-27	2.41581e-27	cyaA	NC_000913.3	3991153	3993699	+	2547	protein_coding	adenylate cyclase && PF12633:Adenylate cyclase NT domain|PF01295:Adenylate cyclase, class-I	-
b3807	403.655	454.684	338.449	391.768	413.072	402.35	361.545	378.234	115.647	100.506	161.097	129.002	139.061	115.128	119.989	111.111	392.97	123.943	1.67883	5.29538e-76	1.9807e-75	cyaY	NC_000913.3	3993739	3994059	-	321	protein_coding	frataxin CyaY && PF01491:Frataxin-like domain	Frataxin_Cyay
b0733	8990.74	9405.7	8310.5	8737.41	8569.33	8534.95	8566.9	8632.84	1504.46	891.587	1966.88	1084.97	1863.41	1264.4	1384.07	1013.7	8718.55	1371.69	2.66942	5.37844e-80	2.10374e-79	cydA	NC_000913.3	771458	773026	+	1569	protein_coding	cytochrome bd-I ubiquinol oxidase subunit I && PF01654:Cytochrome bd terminal oxidase subunit I	-
b0734	6096.36	5905.1	5609.52	5901.47	5666.87	5591.16	5808.83	5555.23	1723.14	1066.01	2548.83	1345.01	2114.68	1425.04	1564.44	1250.38	5766.82	1629.69	1.82432	5.19554e-37	1.24857e-36	cydB	NC_000913.3	773042	774181	+	1140	protein_coding	cytochrome bd-I ubiquinol oxidase subunit II && PF02322:Cytochrome bd terminal oxidase subunit II	-
b0886	933.21	883.851	917.513	935.751	913.799	826.101	899.846	874.742	213.422	266.503	184.824	217.945	215.784	247.658	242.27	264.08	898.102	231.561	1.94395	5.86228e-184	4.60352e-183	cydC	NC_000913.3	927474	929195	-	1722	protein_coding	glutathione/L-cysteine ABC exporter subunit CydC && PF00664:ABC transporter transmembrane region|PF00005:ABC transporter|PF07673:Protein of unknown function (DUF1602)	ABC_tran
b4515	68.7901	73.0743	93.8666	76.1077	73.4107	53.504	79.1956	75.1539	17.8727	31.1245	41.2109	33.2689	38.3615	30.7899	32.0989	28.1584	74.1379	31.6107	1.23134	2.31191e-17	3.75595e-17	cydX	NC_000913.3	774196	774309	+	114	protein_coding	cytochrome bd-I ubiquinol oxidase subunit CydX && PF08173:Membrane bound YbgT-like protein	-
b0339	15.5751	22.0383	22.4751	26.201	32.8705	25.6819	25.2508	19.7125	76.7476	97.9125	39.962	71.2905	61.3785	69.612	74.8974	52.5116	23.7256	68.039	-1.5234	4.7208e-15	7.32625e-15	cynT	NC_000913.3	358799	359458	+	660	protein_coding	carbonic anhydrase 1 && PF00484:Carbonic anhydrase	-
b0341	38.9378	32.4775	63.4591	36.1824	59.1668	34.2425	41.3194	54.2094	249.167	381.275	156.102	300.778	145.774	255.69	296.533	320.397	44.9994	263.214	-2.55348	1.70661e-33	3.88959e-33	cynX	NC_000913.3	359992	361146	+	1155	protein_coding	cyanate transporter && PF07690:Major Facilitator Superfamily	MFS_1
b0432	22735.8	24528.6	20527.7	21565.9	23106.8	22400	21557.3	21985.6	1092.34	622.49	1333.73	833.081	1449.11	969.214	899.533	700.915	22301	987.552	4.49865	1.90097e-208	1.71967e-207	cyoA	NC_000913.3	450663	451610	-	948	protein_coding	cytochrome bo3 ubiquinol oxidase subunit 2 && PF06481:COX Aromatic Rich Motif	-
b0431	44718.8	48213.9	40013.6	44136.2	44680.8	45363.9	43957	45183.5	1608.55	981.07	1948.15	1210.58	2133.86	1455.83	1263.32	1070.02	44533.5	1458.92	4.93301	1.17908e-272	1.47636e-271	cyoB	NC_000913.3	448650	450641	-	1992	protein_coding	cytochrome bo3 ubiquinol oxidase subunit 1 && PF00115:Cytochrome C and Quinol oxidase polypeptide I	-
b0430	8468.98	9408.02	8028.9	8688.76	8577	8562.77	9001.9	8990.13	341.685	227.598	497.028	288.557	455.543	311.915	262.905	229.072	8715.81	326.788	4.74243	8.06066e-237	8.51031e-236	cyoC	NC_000913.3	448046	448660	-	615	protein_coding	cytochrome bo3 ubiquinol oxidase subunit 3 && PF00510:Cytochrome c oxidase subunit III	-
b0429	3751.01	4046.92	3360.69	3557.1	3877.62	3858.71	3929.94	3871.04	325.915	251.59	417.104	236.956	368.271	292.504	245.327	229.072	3781.63	295.842	3.68331	4.45712e-230	4.49764e-229	cyoD	NC_000913.3	447717	448046	-	330	protein_coding	cytochrome bo3 ubiquinol oxidase subunit 4 && PF03626:Prokaryotic Cytochrome C oxidase subunit IV	-
b0428	8905.08	9598.25	8051.38	8996.93	8824.62	8914.83	8976.65	9478.02	749.604	487.617	947.85	555.387	846.831	609.105	534.217	421.615	8968.22	644.028	3.8024	3.92864e-161	2.66693e-160	cyoE	NC_000913.3	446815	447705	-	891	protein_coding	heme O synthase && PF01040:UbiA prenyltransferase family	UbiA
b3607	1578.28	1689.99	1627.46	1731.76	1668.72	1620.1	1653.93	1593.02	380.584	296.331	464.559	362.563	447.871	397.592	392.065	310.503	1645.41	381.509	2.11429	5.88771e-147	3.6527e-146	cysE	NC_000913.3	3781741	3782562	-	822	protein_coding	serine acetyltransferase && PF00132:Bacterial transferase hexapeptide (six repeats)|PF06426:Serine acetyltransferase, N-terminal	Hexapep
b4214	547.725	430.326	512.961	519.03	482.1	405.56	507.311	452.156	4663.73	2385.56	5594.69	3182.95	5114.55	3083.01	3645.52	2630.15	482.146	3787.52	-2.97361	2.61514e-73	9.63264e-73	cysQ	NC_000913.3	4436755	4437495	+	741	protein_coding	3'(2')%2C5'-bisphosphate nucleotidase && PF00459:Inositol monophosphatase family	-
b0526	2358.33	2334.9	2123.24	2219.6	2218.76	2157.28	2296.67	2339.63	199.754	231.488	133.623	200.292	168.791	226.908	171.958	227.55	2256.05	195.046	3.52073	0	0	cysS	NC_000913.3	554611	555996	+	1386	protein_coding	cysteine--tRNA ligase && PF01406:tRNA synthetases class I (C) catalytic domain|PF09190:DALR domain	tRNA-synt_1e
b1910	332.269	321.295	358.28	383.034	345.14	329.584	331.703	358.521	21.0267	22.6949	21.2298	23.7635	21.0989	17.403	20.635	19.0259	344.978	20.8597	4.04709	2.12891e-260	2.527e-259	cysT	NC_000913.3	1991914	1991987	-	74	protein_coding	tRNA-Cys && -	-
b2424	140.176	160.067	156.004	144.729	122.716	135.9	164.13	115.811	371.122	299.573	402.118	346.947	427.731	279.787	344.681	260.275	142.442	341.529	-1.25794	8.60026e-27	1.71629e-26	cysU	NC_000913.3	2541679	2542512	-	834	protein_coding	sulfate/thiosulfate ABC transporter inner membrane subunit CysU && PF00528:Binding-protein-dependent transport system inner membrane component	BPD_transp_1
b2423	101.238	80.0337	105.765	99.8134	116.142	92.0268	109.037	80.082	227.089	198.419	204.805	190.108	257.022	170.683	211.7	164.384	98.0174	203.026	-1.04553	3.92396e-20	6.8085e-20	cysW	NC_000913.3	2540804	2541679	-	876	protein_coding	sulfate/thiosulfate ABC transporter inner membrane subunit CysW && PF00528:Binding-protein-dependent transport system inner membrane component	BPD_transp_1
b2413	606.132	577.635	483.876	521.525	518.258	620.646	602.575	583.983	172.419	170.536	222.289	163.629	209.07	167.337	155.145	146.119	564.329	175.818	1.69312	3.24822e-81	1.28521e-80	cysZ	NC_000913.3	2531463	2532224	+	762	protein_coding	sulfate:H(+) symporter && PF07264:Etoposide-induced protein 2.4 (EI24)	-
b3934	552.917	612.432	483.876	531.506	550.032	557.511	507.311	566.734	96.723	136.818	123.633	131.039	105.494	129.184	106.232	136.226	545.29	120.669	2.16649	2.08558e-159	1.39276e-158	cytR	NC_000913.3	4123431	4124456	-	1026	protein_coding	DNA-binding transcriptional repressor CytR && PF13377:Periplasmic binding protein-like domain|PF00356:Bacterial regulatory proteins, lacI family	LacI
b3110	57.1088	68.4346	67.4253	46.1637	56.9755	48.1536	44.7627	62.8336	242.859	390.353	109.896	354.416	160.159	282.464	294.24	349.316	56.4822	272.963	-2.27769	1.81418e-24	3.44787e-24	cyuP	NC_000913.3	3256679	3258010	-	1332	protein_coding	putative D/L-serine transporter && -	-
b0632	2993.02	3189.75	3081.73	3024.35	3084.35	2975.89	3126.51	2881.72	129.315	129.037	222.289	149.371	188.931	181.393	165.08	154.491	3044.66	164.988	4.21553	0	0	dacA	NC_000913.3	662752	663963	-	1212	protein_coding	D-alanyl-D-alanine carboxypeptidase DacA && PF00768:D-alanyl-D-alanine carboxypeptidase|PF07943:Penicillin-binding protein 5, C-terminal domain	-
b3182	791.736	802.657	713.915	764.82	777.934	822.891	773.592	814.373	148.239	195.177	113.642	160.913	140.02	152.611	158.966	162.862	782.74	154.054	2.33012	7.7443e-205	6.8547e-204	dacB	NC_000913.3	3328963	3330396	+	1434	protein_coding	peptidoglycan DD-endopeptidase DacB && PF02113:D-Ala-D-Ala carboxypeptidase 3 (S13) family	-
b2010	386.782	339.853	441.57	412.978	367.053	367.037	390.239	357.289	131.417	193.88	117.388	174.492	95.9039	145.248	159.73	177.322	382.85	149.423	1.34671	1.23668e-28	2.57951e-28	dacD	NC_000913.3	2081381	2082547	-	1167	protein_coding	D-alanyl-D-alanine carboxypeptidase DacD && PF00768:D-alanyl-D-alanine carboxypeptidase|PF07943:Penicillin-binding protein 5, C-terminal domain	-
b1189	995.51	1025.36	1065.58	1074.24	940.095	967.352	1060.53	1016.43	5180.99	3094.94	7998.65	3874.81	7308.83	4479.94	4207.25	3570.79	1018.14	4964.52	-2.28547	1.97665e-41	5.08336e-41	dadA	NC_000913.3	1237571	1238869	+	1299	protein_coding	D-amino acid dehydrogenase && PF01266:FAD dependent oxidoreductase	DAO
b1190	510.085	489.482	546.013	578.918	485.387	425.892	521.084	531.006	2261.43	1519.26	3403.02	1827.07	3135.1	2048.2	1915.23	1745.82	510.983	2231.89	-2.12652	3.38538e-44	9.11124e-44	dadX	NC_000913.3	1238879	1239949	+	1071	protein_coding	alanine racemase 2 && PF00842:Alanine racemase, C-terminal domain|PF01168:Alanine racemase, N-terminal domain	Ala_racemase_N
b3387	702.179	713.344	647.812	703.684	661.792	690.201	663.407	704.722	78.8503	71.9754	79.9241	79.438	68.0917	93.0391	71.0761	71.5375	685.893	76.7415	3.15697	0	0	dam	NC_000913.3	3515077	3515913	-	837	protein_coding	DNA adenine methyltransferase && PF02086:D12 class N6 adenine-specific DNA methyltransferase	MethyltransfD12
b3388	4558.32	4763.75	4196.23	4611.38	4605.15	4411.94	4384.45	4357.7	594.006	461.032	1046.51	555.387	994.523	670.016	536.51	495.435	4486.11	669.177	2.74722	9.85333e-70	3.50066e-69	damX	NC_000913.3	3516020	3517306	-	1287	protein_coding	cell division protein DamX && PF05036:Sporulation related domain	-
b2478	4135.2	4052.72	3871.01	3992.54	4000.34	3935.75	4043.57	3922.79	830.557	593.959	1191.37	650.441	1097.14	753.015	750.502	633.183	3994.24	812.521	2.29988	4.98709e-71	1.80141e-70	dapA	NC_000913.3	2598882	2599760	-	879	protein_coding	4-hydroxy-tetrahydrodipicolinate synthase && PF00701:Dihydrodipicolinate synthetase family	-
b0166	3272.07	3398.53	3504.79	3777.94	3475.5	3589.05	3660.21	3625.87	538.285	371.549	699.336	410.09	626.252	475.236	460.848	426.942	3538	501.067	2.82441	7.34699e-142	4.42435e-141	dapD	NC_000913.3	185123	185947	-	825	protein_coding	tetrahydrodipicolinate succinylase && PF14602:Hexapeptide repeat of succinyl-transferase|PF14805:Tetrahydrodipicolinate N-succinyltransferase N-terminal	-
b2472	1467.96	1272.42	1422.54	1428.58	1303.86	1325.83	1455.36	1291.17	460.486	455.844	663.12	468.481	557.201	417.672	546.445	452.056	1370.96	502.663	1.45178	3.11267e-64	1.05826e-63	dapE	NC_000913.3	2591607	2592734	+	1128	protein_coding	succinyl-diaminopimelate desuccinylase && PF07687:Peptidase dimerisation domain|PF01546:Peptidase family M20/M25/M40	Peptidase_M20
b3809	606.132	542.837	502.385	545.231	553.319	566.072	631.269	591.375	206.062	265.207	181.078	255.967	233.046	233.602	199.472	258.753	567.328	229.148	1.2996	1.04691e-56	3.32792e-56	dapF	NC_000913.3	3994762	3995586	+	825	protein_coding	diaminopimelate epimerase && PF01678:Diaminopimelate epimerase	-
b1206	1246.01	1185.43	1073.52	1156.59	1114.31	1140.7	1193.67	1236.96	481.513	463.625	596.933	481.381	621.457	534.138	504.411	491.63	1168.4	521.886	1.16661	3.17622e-70	1.13531e-69	dauA	NC_000913.3	1259124	1260803	-	1680	protein_coding	aerobic C4-dicarboxylate transporter DauA && PF00916:Sulfate permease family|PF01740:STAS domain	Sulfate_transp
b2065	1055.21	1135.55	1068.23	1226.46	1107.73	1148.2	1041.02	1176.59	385.841	379.33	440.831	311.642	421.018	341.367	356.909	350.838	1119.87	373.472	1.59116	2.15715e-118	1.12859e-117	dcd	NC_000913.3	2141634	2142215	-	582	protein_coding	dCTP deaminase && PF00692:dUTPase	-
b1961	629.495	620.551	556.589	595.137	593.86	637.767	606.019	561.806	284.912	306.058	254.758	265.472	234.005	309.238	261.377	321.158	600.153	279.622	1.09679	1.006e-57	3.23797e-57	dcm	NC_000913.3	2030899	2032317	-	1419	protein_coding	DNA-cytosine methyltransferase && PF00145:C-5 cytosine-specific DNA methylase	DNA_methylase
b1538	1107.13	1077.56	1263.89	1267.63	1067.19	1087.2	1205.15	1181.52	448.921	428.61	450.822	441.322	432.526	410.979	424.164	416.287	1157.16	431.704	1.42403	8.05405e-163	5.5407e-162	dcp	NC_000913.3	1625335	1627380	-	2046	protein_coding	peptidyl-dipeptidase Dcp && PF01432:Peptidase family M3	Peptidase_M3
b3472	2401.17	2285.02	2566.13	2472.88	2203.42	2308.16	2500.97	2510.88	762.22	556.35	1266.3	675.563	1090.43	763.724	743.624	621.768	2406.08	809.997	1.5728	2.25105e-28	4.66923e-28	dcrB	NC_000913.3	3609955	3610512	+	558	protein_coding	periplasmic bacteriophage sensitivity protein DcrB && PF08786:Domain of unknown function (DUF1795)	-
b3528	203.775	204.144	204.92	209.608	200.51	208.665	214.632	242.71	454.178	458.438	558.22	463.728	553.365	457.833	457.027	477.17	211.12	484.995	-1.19581	3.32478e-63	1.12109e-62	dctA	NC_000913.3	3682161	3683447	-	1287	protein_coding	C4 dicarboxylate/orotate:H(+) symporter && PF00375:Sodium:dicarboxylate symporter family	SDF
b0621	57.1088	35.9572	48.9164	43.6684	54.7841	50.2937	52.7971	43.1211	144.033	239.918	168.59	179.924	145.774	161.312	179.601	227.55	48.3308	180.838	-1.90848	9.35378e-40	2.33958e-39	dcuC	NC_000913.3	654583	655968	-	1386	protein_coding	anaerobic C4-dicarboxylate transporter DcuC && PF03606:C4-dicarboxylate anaerobic carrier	-
b3227	23.3627	26.6779	71.3915	43.6684	41.6359	44.9433	37.8762	45.5852	209.216	331.346	153.604	289.915	154.405	251.674	243.034	270.929	41.8926	238.016	-2.51248	1.65988e-33	3.78519e-33	dcuD	NC_000913.3	3374869	3376236	+	1368	protein_coding	putative transporter DcuD && PF03606:C4-dicarboxylate anaerobic carrier	-
b0381	1046.13	1147.15	1039.14	1036.81	1065	1059.38	1022.66	1103.9	296.477	296.331	467.056	343.553	525.553	410.979	363.787	342.467	1065.02	380.775	1.48696	6.5101e-44	1.74409e-43	ddlA	NC_000913.3	399829	400923	-	1095	protein_coding	D-alanine--D-alanine ligase A && PF01820:D-ala D-ala ligase N-terminus|PF07478:D-ala D-ala ligase C-terminus	-
b0092	1541.94	1446.41	1497.9	1539.62	1505.47	1429.63	1446.18	1475.97	328.017	310.597	505.77	332.689	472.806	362.786	376.78	361.493	1485.39	381.367	1.96714	1.95004e-104	9.2374e-104	ddlB	NC_000913.3	102233	103153	+	921	protein_coding	D-alanine--D-alanine ligase B && PF01820:D-ala D-ala ligase N-terminus|PF07478:D-ala D-ala ligase C-terminus	-
b1487	24.6606	18.5585	15.8648	13.7243	14.2439	20.3315	25.2508	28.3367	203.959	225.004	295.969	243.067	241.678	246.989	217.05	205.48	20.1214	234.899	-3.5437	3.34022e-114	1.68944e-113	ddpA	NC_000913.3	1560931	1562481	-	1551	protein_coding	putative D%2CD-dipeptide ABC transporter periplasmic binding protein && PF00496:Bacterial extracellular solute-binding proteins, family 5 Middle	-
b1486	10.3834	9.27927	14.5427	9.98134	7.66977	10.7008	9.1821	13.5523	112.493	125.795	74.9288	119.497	71.9279	105.087	95.5324	97.4128	10.6615	100.334	-3.25362	4.37751e-51	1.2897e-50	ddpB	NC_000913.3	1559907	1560929	-	1023	protein_coding	putative D%2CD-dipeptide ABC transporter membrane subunit DdpB && PF00528:Binding-protein-dependent transport system inner membrane component	BPD_transp_1
b1485	14.2772	15.0788	18.5089	22.458	25.2007	24.6118	14.9209	22.1766	208.165	295.683	128.628	255.967	120.839	227.578	205.586	232.877	19.6541	209.415	-3.41318	8.13966e-55	2.51729e-54	ddpC	NC_000913.3	1559014	1559910	-	897	protein_coding	putative D%2CD-dipeptide ABC transporter membrane subunit DdpC && PF00528:Binding-protein-dependent transport system inner membrane component|PF12911:N-terminal TM domain of oligopeptide transport permease C	BPD_transp_1
b1484	11.6813	37.1171	11.8986	27.4487	27.3921	25.6819	20.6597	17.2484	86.2097	162.755	83.6705	113.386	67.1327	154.619	117.696	162.101	22.391	118.446	-2.39992	3.7553e-22	6.80928e-22	ddpD	NC_000913.3	1558031	1559017	-	987	protein_coding	putative D%2CD-dipeptide ABC transporter ATP-binding subunit DdpD && PF08352:Oligopeptide/dipeptide transporter, C-terminal region|PF00005:ABC transporter|PF07673:Protein of unknown function (DUF1602)	ABC_tran
b1483	40.2357	22.0383	43.6281	26.201	43.8273	34.2425	40.1717	27.1047	107.236	168.591	89.9146	142.581	107.412	126.506	117.696	174.278	34.6812	129.277	-1.90633	2.68354e-26	5.31147e-26	ddpF	NC_000913.3	1557112	1558038	-	927	protein_coding	putative D%2CD-dipeptide ABC transporter ATP-binding subunit DdpF && PF00005:ABC transporter|PF08352:Oligopeptide/dipeptide transporter, C-terminal region|PF07673:Protein of unknown function (DUF1602)	ABC_tran
b1488	9.08549	10.4392	6.61033	4.99067	19.7223	8.56063	8.03434	3.69609	170.317	169.239	279.734	185.355	266.613	196.118	215.521	171.233	8.89238	206.766	-4.51337	4.76009e-78	1.82366e-77	ddpX	NC_000913.3	1562495	1563076	-	582	protein_coding	D-alanyl-D-alanine dipeptidase && PF01427:D-ala-D-ala dipeptidase	-
b3162	5360.44	5328.62	4886.35	5488.49	4943.72	5180.25	5285.45	5244.76	829.505	612.115	1215.1	776.727	1213.18	1048.87	784.13	684.173	5214.76	895.474	2.54342	2.20357e-85	9.02301e-85	deaD	NC_000913.3	3305971	3307860	-	1890	protein_coding	ATP-dependent RNA helicase DeaD && PF00271:Helicase conserved C-terminal domain|PF03880:DbpA RNA binding domain|PF00270:DEAD/DEAH box helicase|PF12343:Cold shock protein DEAD box A	DEAD
b2317	602.238	605.473	576.42	581.413	585.094	579.983	602.575	606.159	77.799	92.7251	79.9241	96.412	83.4364	92.3698	71.0761	99.6959	592.42	86.6798	2.75825	0	0	dedA	NC_000913.3	2434082	2434741	-	660	protein_coding	DedA family protein DedA && PF09335:SNARE associated Golgi protein	-
b3287	1479.64	1255.02	1249.35	1341.24	1360.84	1306.57	1311.89	1389.73	4353.59	2420.58	5801.99	3055.99	5124.14	3253.69	3900.78	3038.82	1336.79	3868.7	-1.53265	1.19183e-24	2.27666e-24	def	NC_000913.3	3433690	3434199	+	510	protein_coding	peptide deformylase && PF01327:Polypeptide deformylase	Pep_deformylase
b3235	581.471	665.788	604.184	658.768	592.764	592.824	572.733	606.159	159.803	149.787	189.82	157.518	175.504	160.643	186.479	171.994	609.337	168.944	1.85848	8.05643e-185	6.36303e-184	degS	NC_000913.3	3382200	3383267	+	1068	protein_coding	serine endoprotease && PF13180:PDZ domain|PF13365:Trypsin-like peptidase domain	-
b0840	349.142	320.135	313.329	310.669	326.513	292.132	296.123	348.665	162.957	125.795	163.595	142.581	143.856	125.168	136.038	135.465	319.589	141.932	1.18397	3.56842e-56	1.12735e-55	deoR	NC_000913.3	881976	882734	-	759	protein_coding	DNA-binding transcriptional repressor DeoR && PF00455:DeoR C terminal sensor domain|PF08220:DeoR-like helix-turn-helix domain	DeoR
b3639	1410.85	1426.69	1222.91	1392.4	1463.83	1392.17	1327.96	1431.62	167.163	158.216	184.824	171.776	194.685	165.329	164.316	156.774	1383.55	170.385	3.0301	0	0	dfp	NC_000913.3	3812731	3813951	+	1221	protein_coding	fused 4'-phosphopantothenoylcysteine decarboxylase and phosphopantothenoylcysteine synthetase && PF02441:Flavoprotein|PF04127:DNA / pantothenate metabolism flavoprotein	DFP
b0385	36.342	41.7567	46.2723	46.1637	47.1143	51.3638	44.7627	28.3367	301.734	361.822	289.725	336.763	301.138	309.238	307.232	353.121	42.764	320.097	-2.90238	2.60017e-150	1.64291e-149	dgcC	NC_000913.3	403703	404818	+	1116	protein_coding	diguanylate cyclase DgcC && PF05230:MASE2 domain|PF00990:Diguanylate cyclase, GGDEF domain	GGDEF
b2067	354.334	324.775	359.602	353.09	362.671	391.649	325.965	326.488	1087.08	1038.13	972.826	1016.4	958.08	1018.08	976.723	998.481	349.822	1008.22	-1.52664	4.44597e-198	3.7883e-197	dgcE	NC_000913.3	2143266	2146583	+	3318	protein_coding	putative diguanylate cyclase DgcE && PF08447:PAS fold|PF13426:PAS domain|PF00563:EAL domain|PF08448:PAS fold|PF00990:Diguanylate cyclase, GGDEF domain|PF05231:MASE1	GGDEF
b1786	284.246	312.016	289.532	247.038	233.38	332.795	280.054	299.384	74.645	132.279	78.6753	104.559	83.4364	109.773	105.468	115.678	284.806	100.564	1.48648	7.28494e-37	1.74558e-36	dgcJ	NC_000913.3	1872041	1873531	+	1491	protein_coding	putative diguanylate cyclase DgcJ && PF00990:Diguanylate cyclase, GGDEF domain	GGDEF
b1341	46.7254	44.0765	54.2047	63.631	46.0186	57.7843	36.7284	57.9055	701.242	420.181	778.011	520.76	726.951	530.122	691.654	457.383	50.8843	603.288	-3.567	1.46707e-108	7.10527e-108	dgcM	NC_000913.3	1406563	1407795	-	1233	protein_coding	diguanylate cyclase DgcM && PF08448:PAS fold|PF00990:Diguanylate cyclase, GGDEF domain	GGDEF
b1794	360.824	331.734	326.55	309.422	319.939	336.005	315.635	328.952	137.725	143.951	188.571	150.729	149.61	145.248	158.966	148.402	328.633	152.9	1.11287	2.18094e-61	7.22931e-61	dgcP	NC_000913.3	1877715	1878740	+	1026	protein_coding	diguanylate cyclase DgcP && PF00990:Diguanylate cyclase, GGDEF domain|PF13185:GAF domain	GGDEF
b1956	172.624	154.268	157.326	170.93	144.63	154.091	150.357	160.164	702.293	605.631	860.433	650.441	823.814	635.21	618.286	609.591	158.049	688.212	-2.1206	1.59895e-109	7.8364e-109	dgcQ	NC_000913.3	2026323	2028017	-	1695	protein_coding	putative diguanylate cyclase DgcQ && PF00990:Diguanylate cyclase, GGDEF domain	GGDEF
b1535	189.497	192.545	223.429	170.93	181.883	138.04	152.652	161.396	411.073	392.947	570.708	425.027	479.519	462.518	408.879	360.732	176.297	438.925	-1.31552	3.87764e-33	8.79374e-33	dgcZ	NC_000913.3	1622960	1623850	-	891	protein_coding	diguanylate cyclase DgcZ && PF00990:Diguanylate cyclase, GGDEF domain	GGDEF
b4477	16.8731	22.0383	29.0854	28.6963	38.3489	36.3827	28.6941	33.2648	261.783	306.058	108.647	239.672	123.716	195.449	265.962	248.859	29.1729	218.768	-2.90503	3.82472e-37	9.22922e-37	dgoA	NC_000913.3	3872995	3873612	-	618	protein_coding	2-dehydro-3-deoxy-6-phosphogalactonate aldolase && PF01081:KDPG and KHG aldolase	-
b4478	20.7668	19.7185	27.7634	22.458	35.0618	35.3126	21.8075	19.7125	72.5423	126.443	58.6942	103.881	46.9929	88.3537	77.9544	102.74	25.3251	84.7002	-1.74571	1.60111e-15	2.50506e-15	dgoD	NC_000913.3	3871850	3872998	-	1149	protein_coding	D-galactonate dehydratase && PF13378:Enolase C-terminal domain-like|PF02746:Mandelate racemase / muconate lactonizing enzyme, N-terminal domain	MR_MLE_N
b3693	68.7901	89.313	62.1371	62.3834	82.1762	68.4851	67.718	96.0985	217.627	141.357	211.05	158.197	191.808	134.539	166.608	151.446	74.6377	171.579	-1.19016	1.38786e-18	2.31988e-18	dgoK	NC_000913.3	3873596	3874474	-	879	protein_coding	2-dehydro-3-deoxygalactonokinase && PF05035:2-keto-3-deoxy-galactonokinase	-
b3691	46.7254	56.8355	74.0356	63.631	58.0712	66.3449	58.5359	78.85	228.14	309.948	158.599	275.657	156.323	197.457	227.749	266.363	62.8787	227.53	-1.86077	7.55353e-31	1.64837e-30	dgoT	NC_000913.3	3870438	3871730	-	1293	protein_coding	putative D-galactonate transporter && PF07690:Major Facilitator Superfamily	MFS_1
b1198	286.842	277.218	249.87	245.79	259.677	269.66	263.985	266.119	610.827	464.274	650.632	488.171	658.86	453.148	490.654	455.1	264.895	533.958	-1.00667	1.31137e-24	2.5027e-24	dhaM	NC_000913.3	1247696	1249114	-	1419	protein_coding	dihydroxyacetone kinase subunit M && PF00391:PEP-utilising enzyme, mobile domain|PF00381:PTS HPr component phosphorylation site|PF03610:PTS system fructose IIA component|PF05524:PEP-utilising enzyme, N-terminal	EIIA-man
b1201	208.966	175.146	154.682	160.949	140.247	143.391	168.721	172.484	401.611	479.188	569.459	480.702	468.97	501.34	342.388	442.163	165.573	460.728	-1.47734	1.05816e-42	2.7769e-42	dhaR	NC_000913.3	1251066	1252985	+	1920	protein_coding	DNA-binding transcriptional dual regulator DhaR && PF02954:Bacterial regulatory protein, Fis family|PF00158:Sigma-54 interaction domain|PF00989:PAS fold	Sigma54_activat
b3149	564.598	615.912	547.335	558.955	556.607	606.735	561.256	618.48	115.647	87.5376	113.642	102.523	119.88	101.741	110.053	114.156	578.735	108.147	2.43354	5.50615e-263	6.61221e-262	diaA	NC_000913.3	3295809	3296399	+	591	protein_coding	DnaA initiator-associating factor for replication initiation && PF13580:SIS domain	-
b1061	534.746	607.792	577.742	557.707	612.486	636.697	622.087	668.993	94.6204	104.397	104.9	105.917	116.044	84.3376	103.939	82.9531	602.281	99.6386	2.60172	2.64984e-236	2.77624e-235	dinI	NC_000913.3	1121242	1121487	-	246	protein_coding	DNA damage-inducible protein I && PF06183:DinI-like family	-
b0226	376.399	402.488	366.212	427.95	413.072	402.35	467.139	397.946	2881.72	1787.71	3647.78	2037.55	3069.88	2099.74	2548.04	2106.55	406.695	2522.37	-2.63166	1.36756e-86	5.69632e-86	dinJ	NC_000913.3	246242	246502	-	261	protein_coding	antitoxin/DNA-binding transcriptional repressor DinJ && PF04221:RelB antitoxin	-
b0646	29.8523	35.9572	19.831	17.4673	35.0618	22.4717	25.2508	44.3531	161.906	206.2	91.1634	186.034	70.9689	176.038	162.787	186.454	28.7807	155.194	-2.43389	1.42571e-24	2.71965e-24	djlB	NC_000913.3	677415	678842	+	1428	protein_coding	putative chaperone && -	-
b0649	75.2798	67.2747	70.0694	59.888	66.8366	60.9945	63.1269	72.6899	152.444	277.527	177.332	226.093	181.258	232.263	189.536	261.036	67.02	212.186	-1.67146	1.82864e-34	4.23827e-34	djlC	NC_000913.3	680212	681663	+	1452	protein_coding	co-chaperone DjlC && -	-
b3012	146.666	170.507	130.884	165.94	168.735	202.245	154.948	160.164	6593.99	3492.43	7264.35	4261.82	6924.26	4328.66	4183.55	2974.13	162.511	5002.9	-4.94273	3.3353e-166	2.33357e-165	dkgA	NC_000913.3	3156623	3157450	+	828	protein_coding	methylglyoxal reductase DkgA && PF00248:Aldo/keto reductase family	Aldo_ket_red
b0207	46.7254	40.5968	66.1033	48.659	53.6884	57.7843	48.206	68.9938	166.111	245.105	97.4075	191.466	136.183	211.513	184.951	194.826	53.8446	178.445	-1.73688	1.9288e-23	3.59419e-23	dkgB	NC_000913.3	229167	229970	+	804	protein_coding	methylglyoxal reductase DkgB && PF00248:Aldo/keto reductase family	Aldo_ket_red
b0145	2767.18	2934.57	2678.5	2756.1	2733.73	2667.71	2654.77	2828.74	8379.16	4734.17	11430.4	5906.25	10058.4	5768.43	6795.79	5309.76	2752.66	7297.79	-1.40639	6.9106e-19	1.16367e-18	dksA	NC_000913.3	160149	160604	-	456	protein_coding	RNA polymerase-binding transcription factor DksA && PF01258:Prokaryotic dksA/traR C4-type zinc finger	zf-dskA_traR
b2133	1161.64	1222.54	1377.59	1348.73	1304.96	1234.87	1383.05	1367.55	329.069	335.237	344.673	316.394	323.196	312.585	317.932	317.353	1300.12	324.555	2.00476	0	0	dld	NC_000913.3	2222185	2223900	+	1716	protein_coding	D-lactate dehydrogenase && PF09330:D-lactate dehydrogenase, membrane binding|PF01565:FAD binding domain	FAD_binding_4
b1800	46.7254	42.9166	62.1371	49.9067	58.0712	60.9945	51.6493	61.6016	189.241	270.394	116.14	238.993	99.74	194.78	226.221	235.922	54.2503	196.429	-1.8611	1.43082e-21	2.56163e-21	dmlA	NC_000913.3	1881912	1882997	+	1086	protein_coding	D-malate/3-isopropylmalate dehydrogenase (decarboxylating) && PF00180:Isocitrate/isopropylmalate dehydrogenase	-
b1799	46.7254	26.6779	33.0516	38.6777	50.4014	40.663	65.4225	45.5852	498.334	433.798	596.933	474.591	618.58	524.768	547.974	417.809	43.4006	514.098	-3.56105	2.88901e-136	1.68062e-135	dmlR	NC_000913.3	1880886	1881809	-	924	protein_coding	DNA-binding transcriptional regulator DmlR && PF00126:Bacterial regulatory helix-turn-helix protein, lysR family|PF03466:LysR substrate binding domain	LysR_substrate
b0894	107.728	93.9526	146.749	89.8321	128.195	101.658	98.7076	119.507	241.808	336.534	147.36	289.915	197.562	288.488	251.441	325.724	110.791	259.854	-1.23588	1.42189e-14	2.17252e-14	dmsA	NC_000913.3	940959	943403	+	2445	protein_coding	dimethyl sulfoxide reductase subunit A && PF01568:Molydopterin dinucleotide binding domain|PF04879:Molybdopterin oxidoreductase Fe4S4 domain|PF00384:Molybdopterin oxidoreductase	-
b0896	76.5777	61.4752	67.4253	57.3927	76.6977	68.4851	61.9792	56.6734	198.703	298.276	147.36	231.525	210.989	208.836	197.943	257.992	65.8383	218.953	-1.73931	4.531e-36	1.07503e-35	dmsC	NC_000913.3	944033	944896	+	864	protein_coding	dimethyl sulfoxide reductase subunit C && PF04976:DMSO reductase anchor subunit (DmsC)	-
b3702	3339.57	3599.2	3059.26	3418.61	3221.31	3380.38	3202.26	3160.16	363.763	391.65	447.075	321.147	374.025	376.173	389.008	343.989	3297.59	375.854	3.13833	0	0	dnaA	NC_000913.3	3882326	3883729	-	1404	protein_coding	chromosomal replication initiator protein DnaA && PF00308:Bacterial dnaA protein|PF08299:Bacterial dnaA protein helix-turn-helix|PF11638:DnaA N-terminal domain	-
b4052	1627.6	1679.55	1526.99	1684.35	1840.75	1698.22	1608.02	1559.75	112.493	130.982	92.4122	135.113	105.494	154.619	151.323	129.376	1653.15	126.477	3.69086	0	0	dnaB	NC_000913.3	4264314	4265729	+	1416	protein_coding	replicative DNA helicase && PF03796:DnaB-like helicase C terminal domain|PF00772:DnaB-like helicase N terminal domain	DnaB_C
b4361	433.508	518.479	449.502	436.684	442.656	484.746	471.73	433.675	168.214	167.294	192.317	165.666	163.037	161.312	151.323	159.057	458.872	166.028	1.47567	1.01067e-115	5.14991e-115	dnaC	NC_000913.3	4600238	4600975	-	738	protein_coding	DNA replication protein DnaC && PF01695:IstB-like ATP binding protein	-
b0184	4088.47	4227.87	3839.28	4207.13	3900.63	3965.71	3799.09	4018.89	512.001	638.052	643.139	599.52	704.893	695.451	567.08	643.077	4005.88	625.402	2.67833	0	0	dnaE	NC_000913.3	205126	208608	+	3483	protein_coding	DNA polymerase III subunit alpha && PF01336:OB-fold nucleic acid binding domain|PF02811:PHP domain|PF14579:Helix-hairpin-helix motif|PF07733:Bacterial DNA polymerase III alpha subunit	tRNA_anti
b3701	2032.55	2026.36	1947.4	2114.8	1942.64	2010.68	1884.63	2085.83	247.064	217.871	369.649	244.425	317.442	287.819	232.335	247.337	2005.61	270.493	2.89831	2.4967e-225	2.4649e-224	dnaN	NC_000913.3	3881221	3882321	-	1101	protein_coding	beta sliding clamp && PF02768:DNA polymerase III beta subunit, C-terminal domain|PF00712:DNA polymerase III beta subunit, N-terminal domain|PF02767:DNA polymerase III beta subunit, central domain	DNA_pol3_beta_2
b4362	510.085	547.477	497.096	509.048	558.798	528.619	519.936	498.973	120.904	99.2093	221.04	114.065	178.381	147.926	123.046	114.917	521.254	139.936	1.90939	4.02771e-47	1.11996e-46	dnaT	NC_000913.3	4600978	4601517	-	540	protein_coding	primosomal protein DnaT && -	-
b0470	1695.09	1854.69	1569.29	1840.31	1625.99	1769.91	1791.66	1832.03	500.437	658.802	382.137	513.292	401.837	506.026	571.666	491.63	1747.37	503.228	1.79209	9.76601e-80	3.8018e-79	dnaX	NC_000913.3	492092	494023	+	1932	protein_coding	DNA polymerase III subunit tau && PF13177:DNA polymerase III, delta subunit|PF12169:DNA polymerase III subunits gamma and tau domain III|PF12168:DNA polymerase III subunits tau domain IV DnaB-binding|PF12170:DNA polymerase III tau subunit V interacting with alpha	-
b1490	31.1503	20.8784	27.7634	31.1917	21.9136	19.2614	21.8075	24.6406	605.57	415.642	639.393	468.481	678.04	458.502	603.765	442.163	24.8259	538.944	-4.44773	3.24255e-155	2.12395e-154	dosC	NC_000913.3	1565758	1567140	-	1383	protein_coding	diguanylate cyclase DosC && PF00990:Diguanylate cyclase, GGDEF domain|PF11563:Protoglobin	GGDEF
b1489	32.4482	28.9977	30.4075	27.4487	47.1143	38.5229	41.3194	52.9774	375.327	496.047	375.893	404.659	398.96	437.753	444.034	400.306	37.4045	416.622	-3.47393	9.54378e-173	6.9374e-172	dosP	NC_000913.3	1563334	1565733	-	2400	protein_coding	oxygen-sensing c-di-GMP phosphodiesterase DosP && PF00990:Diguanylate cyclase, GGDEF domain|PF00563:EAL domain|PF13426:PAS domain	EAL
b0619	115.516	115.991	104.443	112.29	131.482	115.569	133.14	124.435	326.966	408.509	222.289	372.069	252.227	371.487	349.266	375.191	119.108	334.751	-1.49471	5.53182e-33	1.24899e-32	dpiB	NC_000913.3	652235	653893	+	1659	protein_coding	sensory histidine kinase DpiB && PF14689:Sensor_kinase_SpoOB-type, alpha-helical domain|PF14827:Sensory domain of two-component sensor kinase|PF02518:Histidine kinase-, DNA gyrase B-, and HSP90-like ATPase	HATPase_c
b0812	3562.81	3801.02	3736.16	3716.8	3496.32	3569.78	3754.33	3634.49	16301	9480.65	18425	10434.2	18970.7	11309.3	15584.8	9327.27	3658.96	13729.1	-1.90762	3.84032e-38	9.45009e-38	dps	NC_000913.3	848408	848911	-	504	protein_coding	stationary phase nucleoid protein that sequesters iron and protects DNA from damage && PF00210:Ferritin-like domain	Ferritin
b3860	1554.92	1727.1	1721.33	1654.41	1678.58	1636.15	1857.08	1792.61	181.881	207.497	278.485	179.245	251.268	234.271	226.985	226.789	1702.77	223.303	2.93711	1.1593e-305	1.63617e-304	dsbA	NC_000913.3	4043418	4044044	+	627	protein_coding	thiol:disulfide oxidoreductase DsbA && PF01323:DSBA-like thioredoxin domain	DSBA
b2893	874.803	784.099	928.09	915.788	844.771	835.732	755.228	830.389	254.424	172.482	317.199	228.809	344.295	251.005	196.415	201.675	846.112	245.788	1.78963	1.16774e-47	3.26696e-47	dsbC	NC_000913.3	3038112	3038822	-	711	protein_coding	protein disulfide isomerase DsbC && PF10411:Disulfide bond isomerase protein N-terminus|PF13098:Thioredoxin-like domain	-
b4136	1055.21	1010.28	876.529	1036.81	1135.13	988.753	1046.76	1060.78	280.707	304.761	282.232	296.026	295.384	321.956	260.612	295.282	1026.28	292.12	1.81021	5.87377e-196	4.92318e-195	dsbD	NC_000913.3	4363345	4365042	-	1698	protein_coding	protein disulfide oxidoreductase - DsbDreduced && PF13899:Thioredoxin-like|PF02683:Cytochrome C biogenesis protein transmembrane region|PF11412:Disulphide bond corrector protein DsbC	-
b2364	64.8964	59.1554	66.1033	79.8507	50.4014	54.574	70.0135	60.3695	116.698	182.208	136.121	141.223	116.044	142.571	132.981	166.667	63.1705	141.814	-1.178	2.39495e-20	4.17845e-20	dsdC	NC_000913.3	2476694	2477629	-	936	protein_coding	DNA-binding transcriptional dual regulator DsdC && PF00126:Bacterial regulatory helix-turn-helix protein, lysR family|PF03466:LysR substrate binding domain	LysR_substrate
b2365	16.8731	16.2387	27.7634	17.4673	20.818	17.1213	20.6597	16.0164	155.598	253.535	109.896	224.735	120.839	197.457	209.407	251.142	19.1197	190.326	-3.32399	9.10301e-52	2.71504e-51	dsdX	NC_000913.3	2477847	2479184	+	1338	protein_coding	D-serine transporter && PF02447:GntP family permease	-
b1954	7.78756	1.15991	1.32207	3.743	7.66977	11.7709	3.44329	9.85625	133.52	84.2955	164.843	103.202	158.241	101.071	152.088	91.3245	5.84409	123.573	-4.37728	1.45218e-47	4.0517e-47	dsrA	NC_000913.3	2025227	2025313	-	87	protein_coding	small regulatory RNA DsrA && -	-
b1952	40.2357	51.036	52.8826	61.1357	43.8273	46.0134	50.5015	52.9774	155.598	151.083	202.308	153.444	212.907	141.901	188.008	138.509	49.8262	167.97	-1.74814	1.41257e-39	3.52885e-39	dsrB	NC_000913.3	2024635	2024823	-	189	protein_coding	protein DsrB && PF10781:Dextransucrase DSRB	-
b1634	5609.64	6151	5313.38	5801.65	5807.12	5670.35	5790.46	5983.98	345.89	263.261	382.137	304.173	364.435	301.206	305.704	312.025	5765.95	322.354	4.17066	0	0	dtpA	NC_000913.3	1712769	1714271	+	1503	protein_coding	dipeptide/tripeptide:H(+) symporter DtpA && PF00854:POT family	-
b4130	599.642	628.671	507.673	568.936	620.156	573.562	650.781	612.32	118.801	201.661	73.68	161.592	83.4364	184.74	150.559	197.87	595.218	146.542	2.01318	1.13304e-30	2.46211e-30	dtpC	NC_000913.3	4354954	4356411	-	1458	protein_coding	dipeptide/tripeptide:H(+) symporter DtpC && PF00854:POT family	-
b0709	639.878	527.759	748.289	733.628	609.199	604.595	747.193	664.065	290.169	447.415	176.083	334.726	202.357	313.254	294.24	389.651	659.326	305.987	1.10312	3.5017e-12	5.0836e-12	dtpD	NC_000913.3	741075	742556	-	1482	protein_coding	dipeptide:H(+) symporter DtpD && PF00854:POT family	-
b3260	7686.33	8361.79	6727.99	7409.9	7089.06	7550.48	6953.15	7337.98	362.711	239.918	433.338	284.483	425.813	336.012	270.548	252.664	7389.58	325.686	4.50967	0	0	dusB	NC_000913.3	3410280	3411245	+	966	protein_coding	tRNA-dihydrouridine synthase B && PF01207:Dihydrouridine synthase (Dus)	Dus
b3640	999.404	1194.71	1004.77	985.657	1017.89	997.314	1060.53	1117.45	78.8503	75.866	47.4549	74.0064	66.1737	87.015	75.6616	76.1037	1047.22	72.6415	3.82884	0	0	dut	NC_000913.3	3813932	3814387	+	456	protein_coding	deoxyuridine triphosphatase && PF00692:dUTPase	-
b0173	1130.49	1112.35	1043.11	1065.51	1124.17	1116.09	1092.67	1127.31	354.301	326.159	404.616	271.583	383.615	322.625	337.038	306.698	1101.46	338.329	1.71166	3.3692e-140	1.99961e-139	dxr	NC_000913.3	193521	194717	+	1197	protein_coding	1-deoxy-D-xylulose 5-phosphate reductoisomerase && PF02670:1-deoxy-D-xylulose 5-phosphate reductoisomerase|PF13288:DXP reductoisomerase C-terminal domain|PF08436:1-deoxy-D-xylulose 5-phosphate reductoisomerase C-terminal	-
b0420	2302.52	2310.54	2238.26	2144.74	2235.19	2141.23	2153.2	2090.76	236.551	306.706	211.05	285.162	246.473	266.4	249.148	245.054	2202.05	255.818	3.09423	0	0	dxs	NC_000913.3	438315	440177	-	1863	protein_coding	1-deoxy-D-xylulose-5-phosphate synthase && PF02779:Transketolase, pyrimidine binding domain|PF02780:Transketolase, C-terminal domain|PF13292:1-deoxy-D-xylulose-5-phosphate synthase	-
b0297	14.2772	13.9189	21.153	9.98134	18.6266	14.9811	10.3299	16.0164	65.1829	122.553	42.4597	96.412	54.6652	79.6522	87.8898	79.1479	14.9106	78.4953	-2.41036	8.2898e-24	1.55818e-23	eaeH	NC_000913.3	314357	315244	+	888	protein_coding	putative porin domain-containing protein EaeH && PF11924:Invasin beta-domain of outer membrane	-
b1533	115.516	86.9932	115.02	119.776	110.664	94.167	118.22	121.971	318.555	386.462	289.725	329.294	277.162	402.277	321.753	334.095	110.291	332.416	-1.59918	1.6398e-54	5.05986e-54	eamA	NC_000913.3	1620238	1621137	-	900	protein_coding	cysteine/O-acetylserine exporter EamA && PF00892:EamA-like transporter family	DUF6
b2578	44.1295	25.518	42.3061	38.6777	56.9755	38.5229	39.0239	44.3531	137.725	154.974	151.106	171.776	157.282	129.184	155.145	136.987	41.1883	149.272	-1.85772	3.60611e-50	1.04519e-49	eamB	NC_000913.3	2715423	2716010	+	588	protein_coding	cysteine/O-acetylserine exporter EamB && PF01810:LysE type translocator	-
b3076	49.3212	30.1576	58.1709	34.9347	53.6884	51.3638	49.3538	43.1211	212.37	278.824	152.355	252.572	144.815	237.618	249.148	286.15	46.2639	226.732	-2.29786	1.11023e-39	2.77524e-39	ebgA	NC_000913.3	3222633	3225725	+	3093	protein_coding	evolved beta-D-galactosidase subunit alpha && PF02837:Glycosyl hydrolases family 2, sugar binding domain|PF02836:Glycosyl hydrolases family 2, TIM barrel domain|PF02929:Beta galactosidase small chain|PF16353:Domain of unknown function(DUF4981)|PF00703:Glycosyl hydrolases family 2	-
b3077	2.59585	5.79955	1.32207	1.24767	1.09568	5.3504	2.29552	4.92813	23.1294	33.0698	19.981	29.8741	10.5494	20.7497	16.8137	30.4415	3.07936	23.0761	-2.90235	3.55372e-13	5.27091e-13	ebgC	NC_000913.3	3225722	3226171	+	450	protein_coding	DUF386 domain-containing evolved beta-D-galactosidase subunit beta && PF04074:Domain of unknown function (DUF386)	-
b3075	194.689	236.621	177.157	229.571	245.433	205.455	204.302	214.373	87.261	103.1	62.4407	101.165	69.0508	76.9748	85.597	92.0855	213.45	84.7093	1.31986	1.04533e-34	2.42689e-34	ebgR	NC_000913.3	3221466	3222449	+	984	protein_coding	DNA-binding transcriptional repressor EbgR && PF13377:Periplasmic binding protein-like domain|PF00356:Bacterial regulatory proteins, lacI family	LacI
b4410	45.4275	45.2365	46.2723	48.659	44.923	35.3126	59.6836	51.7453	13.6674	16.8591	12.4881	12.2212	14.3856	12.7176	5.34981	6.84934	47.1575	11.8173	1.99923	2.01107e-23	3.74239e-23	ecnA	NC_000913.3	4376317	4376442	+	126	protein_coding	entericidin A lipoprotein%2C antidote to entericidin B && PF08085:Entericidin EcnA/B family	-
b4411	45.4275	51.036	38.3399	56.145	46.0186	54.574	44.7627	48.0492	542.49	370.252	807.982	477.986	676.122	385.544	731.396	459.667	48.0441	556.43	-3.52994	2.47631e-85	1.01297e-84	ecnB	NC_000913.3	4376553	4376699	+	147	protein_coding	bacteriolytic entericidin B lipoprotein && PF08085:Entericidin EcnA/B family	-
b2209	1322.59	1359.41	1324.71	1369.94	1434.25	1326.9	1234.99	1323.2	208.165	147.193	298.466	158.197	256.063	226.239	165.08	181.127	1337	205.066	2.71379	1.2953e-108	6.28076e-108	eco	NC_000913.3	2303905	2304393	+	489	protein_coding	serine protease inhibitor ecotin && PF03974:Ecotin	-
b0291	101.238	82.3535	50.2385	72.3647	88.7502	73.8355	80.3434	87.4742	280.707	376.736	173.585	344.91	183.176	313.923	304.175	330.29	79.5748	288.438	-1.86103	5.60922e-27	1.12596e-26	ecpC	NC_000913.3	306807	309332	-	2526	protein_coding	putative fimbrial usher protein EcpC && PF16967:Fimbrial, FimD or usher-like|PF15976:CS1-pili formation C-terminal	-
b1850	2097.45	2148.15	1832.38	2009.99	2040.16	2037.43	1970.71	2067.35	195.549	197.122	278.485	207.082	271.408	214.191	159.73	191.781	2025.45	214.419	3.24805	2.86392e-274	3.65283e-273	eda	NC_000913.3	1932115	1932756	-	642	protein_coding	KHG/KDPG aldolase && PF01081:KDPG and KHG aldolase	-
b1851	2684.11	2965.89	2728.74	2739.88	2616.49	2825.01	2728.23	2777	319.607	414.345	171.087	331.331	200.439	361.447	285.069	364.537	2758.17	305.983	3.16729	1.39024e-111	6.92087e-111	edd	NC_000913.3	1932793	1934604	-	1812	protein_coding	phosphogluconate dehydratase && PF00920:Dehydratase family	ILVD_EDD
b1019	3640.69	3652.55	3297.23	3733.02	3681.49	3564.43	3648.74	3771.25	267.04	429.259	181.078	327.937	180.299	307.899	338.567	375.191	3623.68	300.909	3.58512	1.50891e-129	8.41998e-129	efeB	NC_000913.3	1083376	1084647	+	1272	protein_coding	heme-containing peroxidase/deferrochelatase && PF04261:Dyp-type peroxidase family	-
b1018	4399.97	4472.61	4142.03	4434.21	4160.3	4254.64	4488.9	4312.11	113.544	190.638	63.6895	171.097	98.781	143.909	132.981	176.561	4333.1	136.4	4.97794	7.34697e-232	7.45037e-231	efeO	NC_000913.3	1082243	1083370	+	1128	protein_coding	ferrous iron transport system protein EfeO && PF13473:Cupredoxin-like domain|PF09375:Imelysin	-
b4490	1715.86	1703.91	1722.65	1739.25	1754.19	1809.5	1781.33	1825.87	148.239	256.129	123.633	183.319	123.716	170.683	181.894	219.179	1756.57	175.849	3.31062	2.30292e-162	1.57635e-161	efeU	NC_000913.3	1081356	1082185	+	830	protein_coding	inactive ferrous iron permease EfeU%2C N-terminal fragment && PF03239:Iron permease FTR1 family	-
b4147	4254.61	4494.65	3949.01	4096.09	4240.29	3901.51	4056.19	4305.95	421.586	275.581	493.281	321.826	455.543	348.729	384.422	312.025	4162.29	376.624	3.47236	5.89921e-252	6.73002e-251	efp	NC_000913.3	4375699	4376265	+	567	protein_coding	protein chain elongation factor EF-P && PF09285:Elongation factor P, C-terminal|PF08207:Elongation factor P (EF-P) KOW-like domain|PF01132:Elongation factor P (EF-P) OB domain	-
b2267	64.8964	69.5945	85.9342	81.0984	72.315	70.6252	81.4911	77.618	201.857	201.012	138.618	173.134	149.61	179.385	165.08	184.932	75.4466	174.204	-1.2151	1.05031e-30	2.28354e-30	elaA	NC_000913.3	2381082	2381543	-	462	protein_coding	putative N-acetyltransferase ElaA && PF13508:Acetyltransferase (GNAT) domain	-
b2266	271.267	295.777	294.821	289.459	318.843	348.846	350.068	363.449	2929.03	1616.53	3610.32	2003.6	3442.95	2066.27	2616.82	1902.59	316.566	2523.51	-2.99379	6.95122e-80	2.71633e-79	elaB	NC_000913.3	2380722	2381027	-	306	protein_coding	tail anchored inner membrane protein && PF05957:Bacterial protein of unknown function (DUF883)	-
b2269	0	3.47973	11.8986	3.743	17.5309	8.56063	1.14776	9.85625	71.4909	123.201	41.2109	110.67	60.4194	102.41	89.4183	136.987	7.02711	91.9759	-3.7043	9.51698e-22	1.71281e-21	elaD	NC_000913.3	2382713	2383924	+	1212	protein_coding	protease ElaD && PF02902:Ulp1 protease family, C-terminal catalytic domain	Peptidase_C48
b0938	14.2772	12.759	22.4751	16.2197	16.4352	14.9811	24.103	17.2484	41.0022	57.0616	28.7227	46.1691	28.7712	68.2733	48.1483	54.0337	17.3123	46.5228	-1.44775	7.83105e-11	1.09432e-10	elfA	NC_000913.3	997868	998407	+	540	protein_coding	putative laminin-binding fimbrial subunit && PF00419:Fimbrial protein	-
b0940	27.2565	38.277	40.984	17.4673	29.5834	33.1725	16.0687	33.2648	200.805	369.603	128.628	304.852	142.897	277.109	260.612	318.875	29.5093	250.423	-3.08947	3.66441e-37	8.84758e-37	elfC	NC_000913.3	999216	1001816	+	2601	protein_coding	putative fimbrial usher protein ElfC && PF13954:PapC N-terminal domain|PF13953:PapC C-terminal domain|PF00577:Outer membrane usher protein	-
b0939	6.48964	6.95945	7.93239	9.98134	8.76546	6.42048	20.6597	7.39219	49.4129	89.4829	12.4881	64.501	25.894	85.007	55.0267	73.0596	9.32508	56.859	-2.61463	1.52862e-12	2.23737e-12	elfD	NC_000913.3	998490	999191	+	702	protein_coding	putative fimbrial chaperone ElfD && PF02753:Pili assembly chaperone PapD, C-terminal domain|PF00345:Pili and flagellar-assembly chaperone, PapD N-terminal domain	-
b0941	44.1295	37.1171	35.6958	19.9627	38.3489	34.2425	22.9552	33.2648	165.06	319.675	116.14	222.698	128.511	228.916	182.658	263.319	33.2146	203.372	-2.61956	2.1477e-32	4.8121e-32	elfG	NC_000913.3	1001807	1002877	+	1071	protein_coding	putative fimbrial-like adhesin protein && PF00419:Fimbrial protein	-
b2685	1767.78	1947.49	1644.65	1693.08	1811.16	1703.57	1647.04	1770.43	167.163	172.482	184.824	156.16	162.078	172.022	139.095	159.818	1748.15	164.205	3.41769	0	0	emrA	NC_000913.3	2811427	2812599	+	1173	protein_coding	multidrug efflux pump membrane fusion protein EmrA && PF00529:HlyD membrane-fusion protein of T1SS|PF16576:Barrel-sandwich domain of CusB or HlyD membrane-fusion	HlyD
b2686	1526.36	1650.55	1386.85	1534.63	1472.6	1548.4	1496.68	1559.75	301.734	331.995	328.438	296.704	263.736	285.142	216.285	308.981	1521.98	291.627	2.38547	1.26175e-223	1.23972e-222	emrB	NC_000913.3	2812616	2814154	+	1539	protein_coding	multidrug efflux pump membrane subunit EmrB && PF07690:Major Facilitator Superfamily	MFS_1
b2368	20.7668	8.11936	18.5089	6.23834	16.4352	12.841	12.6254	12.3203	72.5423	98.5609	93.661	96.412	95.9039	103.079	61.905	117.2	13.4819	92.408	-2.7872	4.86263e-40	1.22445e-39	emrK	NC_000913.3	2482176	2483339	-	1164	protein_coding	tripartite efflux pump membrane fusion protein EmrK && PF16576:Barrel-sandwich domain of CusB or HlyD membrane-fusion|PF00529:HlyD membrane-fusion protein of T1SS	HlyD
b2367	23.3627	13.9189	19.831	14.972	27.3921	24.6118	16.0687	25.8727	98.8257	188.692	72.4312	114.744	84.3954	135.208	126.867	175.039	20.7537	124.525	-2.5899	2.4017e-29	5.09757e-29	emrY	NC_000913.3	2480638	2482176	-	1539	protein_coding	tripartite efflux pump membrane subunit EmrY && PF07690:Major Facilitator Superfamily	MFS_1
b2945	308.907	303.896	257.803	329.384	275.016	280.361	316.782	325.256	62.0289	98.5609	64.9383	90.9803	74.805	83.6683	88.654	83.7141	299.676	80.9187	1.86724	1.38939e-85	5.71193e-85	endA	NC_000913.3	3090347	3091054	+	708	protein_coding	DNA-specific endonuclease I && PF04231:Endonuclease I	-
b2779	22049.2	23736.4	21751.9	22882.2	22276.3	21644.5	23402.9	22952.7	12582.4	6578.94	14139.1	7580.56	14124.7	8013.42	10005.7	6875.21	22587	9987.5	1.17746	8.06679e-14	1.21312e-13	eno	NC_000913.3	2906643	2907941	-	1299	protein_coding	enolase && PF00113:Enolase, C-terminal TIM barrel domain|PF03952:Enolase, N-terminal domain	-
b0596	2536.15	2597.04	2509.28	2882.11	2562.8	2651.66	2852.19	2643.94	210.267	186.747	174.834	145.297	164.955	182.062	179.601	203.197	2654.4	180.87	3.87793	0	0	entA	NC_000913.3	628551	629297	+	747	protein_coding	2%2C3-dihydro-2%2C3-dihydroxybenzoate dehydrogenase && PF00106:short chain dehydrogenase	adh_short
b0595	3003.4	3073.76	3005.05	3359.97	2981.35	3051.87	3105.85	3006.16	206.062	245.754	191.068	217.945	209.07	220.215	196.415	184.171	3073.43	208.838	3.8716	0	0	entB	NC_000913.3	627694	628551	+	858	protein_coding	enterobactin synthase component B && PF00550:Phosphopantetheine attachment site|PF00857:Isochorismatase family	Isochorismatase
b0593	5220.26	5257.87	5059.54	5393.67	4979.88	5325.78	5624.04	5323.61	406.868	308.003	454.568	346.947	468.97	323.294	347.738	321.919	5273.08	372.288	3.83137	0	0	entC	NC_000913.3	624885	626060	+	1176	protein_coding	isochorismate synthase EntC && PF00425:chorismate binding enzyme	-
b0583	343.951	305.056	296.143	348.099	345.14	337.075	338.59	336.345	55.7209	71.327	58.6942	78.0801	80.5592	70.9507	46.6198	73.8206	331.3	66.9716	2.29633	1.76603e-129	9.84138e-129	entD	NC_000913.3	609459	610079	-	621	protein_coding	phosphopantetheinyl transferase EntD && PF01648:4'-phosphopantetheinyl transferase superfamily	ACPS
b0594	5770.58	6004.85	5592.34	6116.07	5678.92	5946.43	6162.34	5977.82	320.658	305.409	327.189	282.446	321.278	303.883	269.783	264.841	5906.17	299.436	4.30945	0	0	entE	NC_000913.3	626070	627680	+	1611	protein_coding	2%2C3-dihydroxybenzoate-AMP ligase && PF13193:AMP-binding enzyme C-terminal domain|PF00501:AMP-binding enzyme	AMP-binding
b0586	8021.19	8291.03	7452.48	8124.81	7787.01	7821.21	8450.98	8216.42	3791.12	2287	4402.07	2660.83	4132.5	2538.16	2978.32	2300.62	8020.64	3136.33	1.35527	6.29236e-24	1.18599e-23	entF	NC_000913.3	614157	618038	+	3882	protein_coding	apo-serine activating enzyme && PF00668:Condensation domain|PF00501:AMP-binding enzyme|PF13193:AMP-binding enzyme C-terminal domain|PF00550:Phosphopantetheine attachment site|PF00975:Thioesterase domain	AMP-binding
b0597	375.101	337.534	274.99	412.978	353.905	353.126	352.363	351.129	42.0535	51.8742	23.7275	53.6376	43.1567	39.4914	36.6844	63.1661	351.391	44.2239	2.96687	2.71041e-113	1.36753e-112	entH	NC_000913.3	629300	629713	+	414	protein_coding	proofreading thioesterase in enterobactin biosynthesis && PF03061:Thioesterase superfamily	4HBT
b0591	737.223	734.222	668.965	767.315	735.203	718.023	700.135	685.009	322.761	371.549	314.701	367.995	346.213	336.681	332.453	363.776	718.262	344.516	1.05392	7.29234e-94	3.18952e-93	entS	NC_000913.3	622300	623550	+	1251	protein_coding	enterobactin exporter EntS && PF05977:Transmembrane secretion effector	-
b3613	885.186	940.686	891.072	1069.25	905.033	967.352	903.289	1027.51	237.602	387.111	198.561	261.399	208.111	254.352	268.255	300.61	948.673	264.5	1.83641	7.29951e-59	2.36989e-58	envC	NC_000913.3	3786838	3788097	+	1260	protein_coding	murein hydrolase activator EnvC && PF01551:Peptidase family M23	Peptidase_M23
b3264	7.78756	6.95945	14.5427	6.23834	8.76546	20.3315	10.3299	16.0164	68.3369	96.6156	27.4739	57.0324	27.8121	63.5879	52.7339	72.2985	11.3714	58.2364	-2.36052	1.4181e-14	2.16753e-14	envR	NC_000913.3	3412803	3413465	-	663	protein_coding	DNA-binding transcriptional repressor EnvR && PF08361:MAATS-type transcriptional repressor, C-terminal region|PF00440:Bacterial regulatory proteins, tetR family	TetR_N
b0566	2.59585	6.95945	5.28826	11.229	4.38273	3.21024	5.73881	4.92813	19.9754	22.0465	4.99525	26.4793	17.2627	18.0724	11.4639	18.2649	5.54156	17.32	-1.67412	1.60776e-06	2.02984e-06	envY	NC_000913.3	586147	586908	-	762	protein_coding	DNA-binding transcriptional activator EnvY && PF12833:Helix-turn-helix domain	-
b3404	1506.89	1463.81	1491.29	1519.66	1443.01	1410.36	1411.75	1500.61	390.046	396.189	489.535	357.811	449.789	354.084	350.031	354.643	1468.42	392.766	1.90981	1.14527e-176	8.58188e-176	envZ	NC_000913.3	3534516	3535868	-	1353	protein_coding	sensory histidine kinase EnvZ && PF00672:HAMP domain|PF02518:Histidine kinase-, DNA gyrase B-, and HSP90-like ATPase|PF00512:His Kinase A (phospho-acceptor) domain	HATPase_c
b2927	2241.52	2145.83	2334.77	2265.76	2082.89	2146.58	2103.85	2266.94	426.843	341.073	599.431	391.759	572.546	405.624	490.654	369.103	2198.52	449.629	2.29409	2.77263e-104	1.31189e-103	epd	NC_000913.3	3072672	3073691	-	1020	protein_coding	D-erythrose-4-phosphate dehydrogenase && PF00044:Glyceraldehyde 3-phosphate dehydrogenase, NAD binding domain|PF02800:Glyceraldehyde 3-phosphate dehydrogenase, C-terminal domain	-
b4155	652.857	653.029	601.54	611.357	678.227	620.646	584.211	618.48	134.571	191.286	153.604	177.208	163.996	176.038	151.323	165.145	627.543	164.146	1.92338	1.48922e-177	1.12431e-176	epmA	NC_000913.3	4382643	4383620	+	978	protein_coding	EF-P-lysine lysyltransferase && PF00152:tRNA synthetases class II (D, K and N)	tRNA-synt_2
b4146	393.272	359.572	341.093	333.127	368.149	354.196	337.442	347.433	126.16	137.467	117.388	124.928	138.102	145.918	141.388	155.252	354.286	135.825	1.37433	1.18528e-87	4.98253e-87	epmB	NC_000913.3	4374629	4375657	-	1029	protein_coding	lysine 2%2C3-aminomutase && PF04055:Radical SAM superfamily	Radical_SAM
b2326	695.689	774.819	720.525	707.427	714.385	648.468	740.307	734.291	82.0043	101.803	54.9478	103.881	55.6242	104.418	104.703	109.589	716.989	89.6214	2.98013	9.34178e-138	5.47314e-137	epmC	NC_000913.3	2444203	2444751	-	549	protein_coding	EF-P-Lys34 hydroxylase && PF04315:Elongation factor P hydroxylase	-
b4114	44.1295	40.5968	63.4591	52.402	39.4446	43.8732	45.9105	39.425	223.935	225.004	238.523	219.982	229.21	196.118	195.65	213.851	46.1551	217.784	-2.24164	1.6752e-96	7.4621e-96	eptA	NC_000913.3	4333947	4335590	-	1644	protein_coding	phosphoethanolamine transferase EptA && PF08019:Domain of unknown function (DUF1705)|PF00884:Sulfatase	Sulfatase
b3546	577.578	531.238	548.657	592.642	545.65	525.409	537.153	523.613	205.011	208.793	213.547	199.614	231.128	220.215	178.072	196.348	547.742	206.591	1.40905	1.22243e-123	6.64088e-123	eptB	NC_000913.3	3708784	3710475	-	1692	protein_coding	Kdo2-lipid A phosphoethanolamine 7''-transferase && PF00884:Sulfatase|PF08019:Domain of unknown function (DUF1705)	Sulfatase
b3955	2260.99	2419.57	2107.37	2208.37	2275.73	2189.38	2313.89	2263.24	226.038	230.192	322.194	242.388	241.678	222.223	233.099	238.966	2254.82	244.597	3.21563	0	0	eptC	NC_000913.3	4148532	4150265	-	1734	protein_coding	phosphoethanolamine transferase EptC && PF00884:Sulfatase	Sulfatase
b2566	1785.95	1779.3	1750.41	1740.5	1723.51	1648.99	1686.06	1673.1	780.092	583.584	1313.75	701.363	1254.42	780.458	732.16	672.757	1723.48	852.324	1.01774	9.14788e-12	1.31273e-11	era	NC_000913.3	2702481	2703386	-	906	protein_coding	30S ribosomal subunit maturation GTPase Era && PF01926:50S ribosome-binding GTPase|PF07650:KH domain	-
b0982	24.6606	6.95945	13.2207	7.486	15.3395	9.63071	9.1821	16.0164	23.1294	25.2887	36.2156	31.911	18.2217	37.4834	16.8137	32.7246	12.8119	27.7235	-1.12513	2.66265e-05	3.24207e-05	etp	NC_000913.3	1044230	1044676	-	447	protein_coding	phosphotyrosine-protein phosphatase && PF01451:Low molecular weight phosphotyrosine protein phosphatase	LMWPc
b4391	5000.91	5146.52	4706.55	5023.11	4993.02	4773.62	5067.37	5115.39	772.733	597.85	917.878	628.715	951.366	788.49	671.784	608.83	4978.31	742.206	2.74862	8.70933e-183	6.77448e-182	ettA	NC_000913.3	4628855	4630522	-	1668	protein_coding	energy-dependent translational throttle protein EttA && PF00005:ABC transporter|PF12848:ABC transporter	ABC_tran
b2451	14.2772	15.0788	22.4751	18.715	24.105	16.0512	22.9552	33.2648	277.553	340.424	168.59	196.898	136.183	170.014	295.768	242.01	20.8653	228.43	-3.45525	1.38983e-51	4.13327e-51	eutA	NC_000913.3	2565481	2566884	-	1404	protein_coding	reactivating factor for ethanolamine ammonia-lyase EutBC && PF06277:Ethanolamine utilisation protein EutA	-
b2441	28.5544	16.2387	25.1192	19.9627	29.5834	18.1913	13.7731	25.8727	118.801	149.138	72.4312	139.865	106.453	148.595	147.502	136.987	22.162	127.472	-2.53839	1.96509e-40	4.98802e-40	eutB	NC_000913.3	2557318	2558679	-	1362	protein_coding	ethanolamine ammonia-lyase subunit alpha && PF06751:Ethanolamine ammonia lyase large subunit (EutB)	-
b2440	20.7668	24.3581	34.3737	29.944	42.7316	40.663	25.2508	34.4969	142.982	197.77	79.9241	150.05	109.33	149.934	128.396	156.013	31.5731	139.3	-2.14328	2.56466e-29	5.44062e-29	eutC	NC_000913.3	2556410	2557297	-	888	protein_coding	ethanolamine ammonia-lyase subunit beta && PF05985:Ethanolamine ammonia-lyase light chain (EutC)	-
b2458	7.78756	4.63964	9.25446	11.229	20.818	10.7008	11.4776	16.0164	354.301	541.437	196.064	355.095	185.094	307.899	424.164	340.945	11.4904	338.125	-4.87338	1.14113e-69	4.04715e-69	eutD	NC_000913.3	2572489	2573505	-	1017	protein_coding	phosphate acetyltransferase EutD && PF01515:Phosphate acetyl/butaryl transferase	-
b2455	5.19171	10.4392	15.8648	8.73367	23.0093	8.56063	10.3299	14.7844	179.779	295.034	71.1824	152.086	94.9448	165.998	199.472	209.285	12.1142	170.973	-3.81791	1.04301e-35	2.45903e-35	eutE	NC_000913.3	2570348	2571751	-	1404	protein_coding	putative aldehyde dehydrogenase%2C ethanolamine utilization protein && PF00171:Aldehyde dehydrogenase family	Aldedh
b2453	14.2772	13.9189	18.5089	7.486	24.105	17.1213	24.103	23.4086	105.134	177.021	66.1871	163.629	63.2966	131.861	131.453	157.535	17.8661	124.514	-2.80273	8.98703e-27	1.7926e-26	eutG	NC_000913.3	2568324	2569511	-	1188	protein_coding	putative alcohol dehydrogenase in ethanolamine utilization && PF00465:Iron-containing alcohol dehydrogenase	-
b2452	22.0648	18.5585	34.3737	19.9627	23.0093	20.3315	21.8075	24.6406	144.033	184.802	128.628	193.503	140.02	147.256	184.951	184.171	23.0936	163.42	-2.83875	2.36187e-70	8.45703e-70	eutH	NC_000913.3	2566881	2568107	-	1227	protein_coding	putative inner membrane protein && PF04346:Ethanolamine utilisation protein, EutH	-
b2454	7.78756	3.47973	9.25446	4.99067	7.66977	5.3504	6.88657	3.69609	68.3369	131.631	42.4597	84.8697	51.7881	89.0231	100.118	111.872	6.13941	85.0123	-3.80729	1.63055e-33	3.72037e-33	eutJ	NC_000913.3	2569501	2570337	-	837	protein_coding	putative chaperonin%2C ethanolamine utilization protein && PF14450:Cell division protein FtsA	-
b2438	12.9793	19.7185	25.1192	23.7057	30.6791	16.0512	22.9552	22.1766	116.698	135.521	99.9051	104.559	119.88	97.0552	122.281	114.156	21.6731	113.757	-2.39185	1.05008e-53	3.21361e-53	eutK	NC_000913.3	2555228	2555728	-	501	protein_coding	putative structural protein%2C ethanolamine utilization microcompartment && PF00936:BMC domain|PF16365:Ethanolamine utilization protein EutK C-terminus	-
b2439	14.2772	20.8784	13.2207	13.7243	13.1482	14.9811	17.2164	16.0164	59.9262	49.2805	62.4407	44.1322	54.6652	35.4754	63.4335	41.8571	15.4328	51.4013	-1.7171	4.75531e-18	7.84971e-18	eutL	NC_000913.3	2555741	2556400	-	660	protein_coding	putative structural protein%2C ethanolamine utilization microcompartment && PF00936:BMC domain	-
b2457	5.19171	1.15991	2.64413	3.743	4.38273	8.56063	5.73881	3.69609	38.8995	57.71	26.2251	40.7375	34.5254	45.5156	42.0342	59.3609	4.38963	43.126	-3.29231	8.33008e-25	1.59793e-24	eutM	NC_000913.3	2572157	2572450	-	294	protein_coding	putative structural protein%2C ethanolamine utilization microcompartment && PF00936:BMC domain	-
b2456	0	0	3.9662	3.743	7.66977	4.28032	3.44329	4.92813	29.4374	51.8742	21.2298	48.8849	19.1808	52.8784	57.3194	63.9271	3.50384	43.0915	-3.61355	2.55122e-18	4.24721e-18	eutN	NC_000913.3	2571763	2572050	-	288	protein_coding	putative carboxysome structural protein && PF03319:Ethanolamine utilisation protein EutN/carboxysome	-
b2461	2.59585	2.31982	3.9662	2.49533	7.66977	3.21024	1.14776	8.62422	51.5155	86.8892	27.4739	80.117	32.6073	78.9829	77.1902	89.0414	4.00365	65.4772	-4.03766	2.30414e-25	4.4764e-25	eutP	NC_000913.3	2574978	2575457	-	480	protein_coding	putative ethanolamine utilization protein EutP with nucleoside triphosphate hydrolase domain && PF10662:Ethanolamine utilisation - propanediol utilisation	-
b2460	0	1.15991	3.9662	0	6.57409	5.3504	3.44329	0	39.9508	55.1163	41.2109	48.206	27.8121	50.8703	48.1483	41.096	2.56174	44.0513	-4.05725	1.35671e-26	2.697e-26	eutQ	NC_000913.3	2574302	2575003	-	702	protein_coding	putative ethanolamine utilization protein EutQ && PF06249:Ethanolamine utilisation protein EutQ	-
b2437	36.342	34.7973	56.8488	43.6684	47.1143	52.4339	50.5015	43.1211	115.647	184.802	99.9051	181.282	110.289	153.28	170.43	196.348	45.6034	151.498	-1.73957	2.5682e-24	4.87638e-24	eutR	NC_000913.3	2554130	2555182	-	1053	protein_coding	putative AraC-type transcriptional regulator EutR && PF12833:Helix-turn-helix domain	-
b2462	0	1.15991	1.32207	0	3.28705	2.14016	1.14776	0	13.6674	20.1012	8.7417	26.4793	10.5494	20.0804	11.4639	17.5039	1.13212	16.0734	-3.79034	5.80592e-11	8.1382e-11	eutS	NC_000913.3	2575470	2575805	-	336	protein_coding	putative structural protein%2C ethanolamine utilization microcompartment && PF00936:BMC domain	-
b2459	5.19171	3.47973	2.64413	2.49533	4.38273	6.42048	4.59105	6.16016	28.3861	72.6238	27.4739	53.6376	25.894	42.8382	45.0913	45.6622	4.42066	42.7009	-3.27845	3.42612e-21	6.09137e-21	eutT	NC_000913.3	2573502	2574305	-	804	protein_coding	putative ethanolamine utilization cobalamin adenosyltransferase && PF01923:Cobalamin adenosyltransferase	-
b3006	4449.29	5047.92	4089.15	4665.03	4278.64	4385.18	4626.63	4577	377.43	240.566	390.879	269.546	389.37	317.27	307.996	261.797	4514.86	319.357	3.82823	0	0	exbB	NC_000913.3	3151250	3151984	-	735	protein_coding	Ton complex subunit ExbB && PF01618:MotA/TolQ/ExbB proton channel family	-
b3005	2184.41	2273.42	1952.69	2368.07	2065.36	2215.06	2181.9	2197.94	232.346	159.513	423.348	205.724	394.165	222.892	227.749	186.454	2179.86	256.524	3.09277	2.10799e-73	7.77156e-73	exbD	NC_000913.3	3150818	3151243	-	426	protein_coding	Ton complex subunit ExbD && PF02472:Biopolymer transport protein ExbD/TolR	-
b3093	111.622	115.991	83.2901	108.547	112.855	115.569	105.594	118.275	1058.7	854.627	1837	1025.9	1665.85	971.891	1008.06	1019.79	108.968	1180.23	-3.43473	3.88615e-100	1.78528e-99	exuT	NC_000913.3	3245224	3246522	+	1299	protein_coding	hexuronate transporter && PF07690:Major Facilitator Superfamily	MFS_1
b2323	2329.78	2460.17	2370.46	2406.75	2524.45	2540.37	2568.69	2535.52	693.883	625.732	837.954	590.693	886.152	825.304	644.27	570.778	2467.02	709.346	1.8005	6.1486e-87	2.57152e-86	fabB	NC_000913.3	2440385	2441605	-	1221	protein_coding	beta-ketoacyl-[acyl carrier protein] synthase I && PF00109:Beta-ketoacyl synthase, N-terminal domain|PF02801:Beta-ketoacyl synthase, C-terminal domain	ketoacyl-synt
b1092	2895.68	2986.77	2657.35	2934.51	2854.25	2849.62	2885.47	2832.44	524.617	327.456	610.67	412.806	608.031	486.615	436.392	319.636	2862.01	465.778	2.62302	2.95898e-100	1.36086e-99	fabD	NC_000913.3	1149728	1150657	+	930	protein_coding	[acyl-carrier-protein] S-malonyltransferase && PF00698:Acyl transferase domain	Acyl_transf_1
b1095	11103.8	11695.4	9937.96	11522.2	10727.8	11048.6	10814.2	11526.9	1469.77	958.375	2350.27	1142.01	2170.3	1353.42	1160.15	1054.04	11047.1	1457.29	2.92338	3.59524e-69	1.26962e-68	fabF	NC_000913.3	1151939	1153180	+	1242	protein_coding	beta-ketoacyl-[acyl carrier protein] synthase II && PF02801:Beta-ketoacyl synthase, C-terminal domain|PF00109:Beta-ketoacyl synthase, N-terminal domain	ketoacyl-synt
b1093	6914.06	7056.89	6492.66	7205.28	6723.11	6850.65	6813.12	7180.28	2026.98	1224.88	2978.42	1496.42	2716.96	1858.77	1805.94	1487.83	6904.5	1949.53	1.82528	1.61824e-33	3.69433e-33	fabG	NC_000913.3	1150670	1151404	+	735	protein_coding	3-oxoacyl-[acyl-carrier-protein] reductase FabG && PF00106:short chain dehydrogenase	adh_short
b1091	2530.96	2577.32	2498.7	2647.55	2474.05	2512.55	2556.07	2487.47	541.439	365.713	671.862	466.444	678.04	537.485	450.913	363.015	2535.58	509.364	2.31894	2.21293e-83	8.91905e-83	fabH	NC_000913.3	1148759	1149712	+	954	protein_coding	beta-ketoacyl-[acyl carrier protein] synthase III && PF08541:3-Oxoacyl-[acyl-carrier-protein (ACP)] synthase III C terminal|PF08545:3-Oxoacyl-[acyl-carrier-protein (ACP)] synthase III	-
b1288	10152.4	10992.5	9707.92	10819.8	10033.2	10320.9	10061.3	10735.9	1445.59	927.899	1728.36	1097.2	1726.27	1154.62	1326.75	986.304	10353	1299.12	2.99594	3.95998e-133	2.2557e-132	fabI	NC_000913.3	1350251	1351039	-	789	protein_coding	enoyl-[acyl-carrier-protein] reductase && PF13561:Enoyl-(Acyl carrier protein) reductase	-
b3963	808.609	839.774	735.068	797.259	854.632	783.298	746.046	843.942	233.397	199.716	364.654	204.366	283.875	259.037	217.05	213.09	801.078	246.898	1.70652	3.36526e-56	1.06398e-55	fabR	NC_000913.3	4161067	4161771	+	705	protein_coding	DNA-binding transcriptional repressor FabR && PF00440:Bacterial regulatory proteins, tetR family	TetR_N
b0180	1779.46	1944.01	1705.46	1885.23	1725.7	1762.42	1791.66	1813.55	274.399	181.56	335.931	199.614	323.196	274.432	246.856	216.135	1800.94	256.515	2.81914	2.46268e-144	1.50734e-143	fabZ	NC_000913.3	202101	202556	+	456	protein_coding	3-hydroxy-acyl-[acyl-carrier-protein] dehydratase && PF07977:FabA-like domain	-
b3845	71.386	67.2747	97.8328	94.8227	56.9755	81.326	80.3434	70.2258	2014.36	1436.91	2881.01	1458.4	2619.13	1696.12	2024.52	1452.82	77.5234	1947.91	-4.65249	6.44821e-162	4.39913e-161	fadA	NC_000913.3	4027609	4028772	-	1164	protein_coding	3-ketoacyl-CoA thiolase && PF02803:Thiolase, C-terminal domain|PF00108:Thiolase, N-terminal domain	Thiolase_N
b3846	167.433	163.547	166.58	193.388	169.831	173.353	177.903	189.733	4378.82	3105.97	6746.09	3238.63	5841.5	3763.73	4200.37	3042.63	175.221	4289.72	-4.61333	2.28691e-182	1.77214e-181	fadB	NC_000913.3	4028782	4030971	-	2190	protein_coding	dodecenoyl-CoA delta-isomerase%2C enoyl-CoA hydratase%2C 3-hydroxybutyryl-CoA epimerase%2C 3-hydroxyacyl-CoA dehydrogenase && PF00725:3-hydroxyacyl-CoA dehydrogenase, C-terminal domain|PF00378:Enoyl-CoA hydratase/isomerase|PF02737:3-hydroxyacyl-CoA dehydrogenase, NAD binding domain	3HCDH_N
b1805	280.352	342.173	355.636	335.623	284.877	330.654	277.759	324.024	13742	6789.68	18069.1	8839.35	15139.4	7972.58	11078.7	8512.96	316.387	11268	-5.15439	9.47223e-182	7.31249e-181	fadD	NC_000913.3	1888061	1889746	-	1686	protein_coding	fatty acyl-CoA synthetase && PF00501:AMP-binding enzyme|PF13193:AMP-binding enzyme C-terminal domain	AMP-binding
b0221	1736.63	1732.9	1579.87	1616.98	1571.21	1597.63	1575.88	1475.97	22556.4	13698	32480.4	15642.5	28030.8	14992.7	22951.5	14451.3	1610.88	20600.5	-3.67669	1.51027e-108	7.30586e-108	fadE	NC_000913.3	240859	243303	-	2445	protein_coding	acyl-CoA dehydrogenase && PF02770:Acyl-CoA dehydrogenase, middle domain|PF00441:Acyl-CoA dehydrogenase, C-terminal domain|PF09317:Domain of unknown function (DUF1974)|PF02771:Acyl-CoA dehydrogenase, N-terminal domain	-
b3081	97.3445	49.8761	67.4253	93.5751	72.315	80.2559	73.4568	88.7063	4119.14	2920.52	6648.68	3206.72	5614.21	3508.71	3985.61	2849.32	77.8694	4106.61	-5.72173	1.82513e-199	1.57144e-198	fadH	NC_000913.3	3231665	3233683	+	2019	protein_coding	2%2C4-dienoyl-CoA reductase && PF07992:Pyridine nucleotide-disulphide oxidoreductase|PF00724:NADH:flavin oxidoreductase / NADH oxidase family	Oxidored_FMN
b2342	70.0881	53.3558	71.3915	61.1357	60.2625	50.2937	59.6836	71.4578	1914.49	1156.15	2905.99	1450.93	2482.95	1502.01	1786.84	1358.45	62.2086	1819.73	-4.87238	1.99928e-152	1.27898e-151	fadI	NC_000913.3	2459159	2460469	-	1311	protein_coding	3-ketoacyl-CoA thiolase FadI && PF00108:Thiolase, N-terminal domain|PF02803:Thiolase, C-terminal domain	Thiolase_N
b2341	110.324	115.991	130.884	89.8321	134.769	108.078	90.6732	110.883	1944.97	1407.09	2674.96	1655.98	2458.02	1676.71	1968.73	1562.41	111.429	1918.61	-4.10505	1.11235e-179	8.49146e-179	fadJ	NC_000913.3	2457015	2459159	-	2145	protein_coding	3-hydroxyacyl-CoA dehydrogenase FadJ && PF00725:3-hydroxyacyl-CoA dehydrogenase, C-terminal domain|PF00378:Enoyl-CoA hydratase/isomerase|PF02737:3-hydroxyacyl-CoA dehydrogenase, NAD binding domain	3HCDH_N
b1701	12.9793	11.5991	22.4751	11.229	10.9568	20.3315	24.103	24.6406	134.571	210.09	74.9288	175.171	108.371	159.304	154.38	202.436	17.2893	152.407	-3.14676	4.32092e-38	1.062e-37	fadK	NC_000913.3	1782977	1784677	+	1701	protein_coding	short chain acyl-CoA synthetase && PF00501:AMP-binding enzyme|PF13193:AMP-binding enzyme C-terminal domain	AMP-binding
b2344	90.8549	97.4324	80.646	86.089	106.281	90.9567	84.9344	114.579	328.017	235.379	573.205	263.436	472.806	300.537	299.59	242.01	93.9717	339.372	-1.84774	4.44755e-24	8.40593e-24	fadL	NC_000913.3	2461306	2462646	+	1341	protein_coding	long-chain fatty acid outer membrane channel/bacteriophage T2 receptor && PF03349:Outer membrane protein transport protein (OMPP1/FadL/TodX)	-
b0443	27.2565	46.3964	35.6958	31.1917	37.2532	28.8921	37.8762	25.8727	240.756	246.402	399.62	224.735	367.312	240.295	269.019	271.69	33.8043	282.479	-3.05574	1.04347e-74	3.87479e-74	fadM	NC_000913.3	464402	464800	+	399	protein_coding	thioesterase III && PF13279:Thioesterase-like superfamily	-
b2925	18093.1	19419.2	17357.4	18656.4	18700	18146.4	18815.3	19012.7	3340.1	1835.7	4041.16	2076.25	3959.87	2518.75	2734.52	1839.43	18525.1	2793.22	2.73005	3.97487e-67	1.38816e-66	fbaA	NC_000913.3	3070165	3071244	-	1080	protein_coding	fructose-bisphosphate aldolase class II && PF01116:Fructose-bisphosphate aldolase class-II	F_bP_aldolase
b2097	482.829	476.723	489.164	481.6	551.128	521.129	502.72	533.47	1316.27	914.282	1946.9	1120.96	1756.96	1258.37	1175.43	866.06	504.845	1294.4	-1.35696	3.0207e-20	5.26348e-20	fbaB	NC_000913.3	2177512	2178564	-	1053	protein_coding	fructose-bisphosphate aldolase class I && PF01791:DeoC/LacD family aldolase	-
b2052	447.785	454.684	366.212	469.123	459.091	465.484	398.274	433.675	83.0557	114.772	47.4549	100.486	51.7881	78.3135	73.3689	88.2803	436.791	79.6898	2.43787	6.70533e-69	2.36182e-68	fcl	NC_000913.3	2126225	2127190	-	966	protein_coding	GDP-L-fucose synthase && PF01370:NAD dependent epimerase/dehydratase family	Epimerase
b3891	1149.96	1193.55	1098.64	1114.17	1139.51	1120.37	1190.23	1118.68	306.991	240.566	395.874	268.867	433.485	301.875	281.247	268.646	1140.64	312.194	1.87571	7.3148e-72	2.66093e-71	fdhE	NC_000913.3	4080299	4081228	-	930	protein_coding	formate dehydrogenase formation protein && PF04216:Protein involved in formate dehydrogenase formation	-
b1474	127.197	110.191	136.173	108.547	134.769	129.48	111.333	96.0985	214.473	365.713	152.355	286.52	159.2	263.722	249.148	366.059	119.223	257.149	-1.11339	4.13425e-10	5.66924e-10	fdnG	NC_000913.3	1547401	1550448	+	3048	protein_coding	formate dehydrogenase N subunit alpha && PF00384:Molybdopterin oxidoreductase|PF01568:Molydopterin dinucleotide binding domain|PF04879:Molybdopterin oxidoreductase Fe4S4 domain	-
b1476	31.1503	19.7185	23.7972	17.4673	23.0093	25.6819	28.6941	18.4805	69.3883	82.9987	62.4407	88.2645	74.805	99.7326	72.6046	111.872	23.4999	82.7634	-1.8275	5.79658e-26	1.13907e-25	fdnI	NC_000913.3	1551338	1551991	+	654	protein_coding	formate dehydrogenase N subunit gamma && PF00033:Cytochrome b/b6/petB	-
b0518	19.4689	11.5991	25.1192	18.715	24.105	28.8921	19.512	32.0328	139.828	245.105	109.896	186.034	111.248	157.296	182.658	187.215	22.4305	164.91	-2.88291	2.37632e-42	6.19654e-42	fdrA	NC_000913.3	546680	548347	+	1668	protein_coding	putative acyl-CoA synthetase FdrA && PF00549:CoA-ligase|PF02629:CoA binding domain	CoA_binding
b2525	1155.16	1156.43	1021.96	1089.21	1075.96	1049.75	1132.84	1050.92	134.571	86.8892	151.106	99.1278	154.405	120.482	83.3042	81.431	1091.53	113.915	3.27497	1.89459e-152	1.2158e-151	fdx	NC_000913.3	2656748	2657083	-	336	protein_coding	reduced ferredoxin && PF00111:2Fe-2S iron-sulfur cluster binding domain	Fer2
b1385	118.111	124.11	138.817	117.281	138.056	128.41	106.742	147.844	754.86	760.605	841.7	711.548	826.691	705.491	697.768	781.585	127.421	760.031	-2.57434	1.65033e-244	1.82202e-243	feaB	NC_000913.3	1447519	1449018	+	1500	protein_coding	phenylacetaldehyde dehydrogenase && PF00171:Aldehyde dehydrogenase family	Aldedh
b1384	23.3627	46.3964	22.4751	26.201	24.105	13.911	19.512	19.7125	251.27	214.629	330.936	258.004	310.729	284.472	260.612	280.823	24.4595	273.934	-3.48454	4.89361e-96	2.16108e-95	feaR	NC_000913.3	1446378	1447283	-	906	protein_coding	DNA-binding transcriptional activator FeaR && PF14525:AraC-binding-like domain|PF12833:Helix-turn-helix domain	-
b3408	968.254	824.695	781.34	843.423	865.589	853.923	897.55	798.356	14.7187	31.7729	32.4692	27.8373	33.5664	35.4754	20.635	19.787	854.141	27.0327	4.97173	0	0	feoA	NC_000913.3	3540163	3540390	+	228	protein_coding	ferrous iron transport protein A && PF04023:FeoA domain	FeoA
b3409	6213.18	6012.97	6364.42	6247.07	5903.54	6212.88	6178.41	6065.29	253.372	275.581	231.031	259.362	287.712	339.359	307.232	261.036	6149.72	276.836	4.46547	0	0	feoB	NC_000913.3	3540407	3542728	+	2322	protein_coding	Fe(2(+)) transporter FeoB && PF07664:Ferrous iron transport protein B C terminus|PF02421:Ferrous iron transport protein B|PF07670:Nucleoside recognition	-
b3410	250.5	208.784	218.141	243.295	204.893	230.067	236.439	279.671	41.0022	25.9371	48.7037	27.8373	44.1158	38.1527	31.3346	31.2025	233.974	36.0357	2.73403	5.22839e-109	2.55327e-108	feoC	NC_000913.3	3542728	3542964	+	237	protein_coding	ferrous iron transport protein FeoC && PF09012:FeoC like transcriptional regulator	-
b0584	4139.09	4121.16	3664.76	4185.92	3959.8	3978.55	4429.22	4257.9	721.218	658.153	919.127	687.105	901.496	716.87	544.917	632.422	4092.05	722.663	2.50418	3.44172e-155	2.24724e-154	fepA	NC_000913.3	610254	612494	-	2241	protein_coding	ferric enterobactin outer membrane transporter && PF07715:TonB-dependent Receptor Plug Domain|PF00593:TonB dependent receptor	TonB_dep_Rec
b0592	1456.27	1376.81	1262.57	1493.46	1366.32	1342.95	1385.35	1426.69	294.374	254.183	403.367	299.42	401.837	344.044	241.506	321.158	1388.8	319.986	2.12264	1.22344e-102	5.72286e-102	fepB	NC_000913.3	623554	624510	-	957	protein_coding	ferric enterobactin ABC transporter periplasmic binding protein && PF01497:Periplasmic binding protein	Peripla_BP_2
b0588	384.186	344.493	278.956	299.44	282.686	298.552	269.724	303.08	98.8257	180.911	59.9431	146.655	81.5183	129.853	124.574	171.233	307.64	124.189	1.29841	4.29047e-13	6.34761e-13	fepC	NC_000913.3	619384	620199	-	816	protein_coding	ferric enterobactin ABC transporter ATP binding subunit && PF07673:Protein of unknown function (DUF1602)|PF00005:ABC transporter	ABC_tran
b0587	59.7047	47.5563	46.2723	39.9254	48.21	60.9945	42.4672	55.4414	104.082	195.177	61.1919	166.345	76.7231	143.909	168.901	193.303	50.0715	138.704	-1.4767	5.80217e-11	8.13572e-11	fepE	NC_000913.3	618254	619387	+	1134	protein_coding	polysaccharide co-polymerase family protein FepE && PF02706:Chain length determinant protein	-
b0589	423.124	359.572	408.518	440.427	381.297	400.21	389.091	434.907	179.779	231.488	84.9193	137.828	94.9448	149.264	158.202	178.844	404.643	151.909	1.40647	4.28703e-19	7.25456e-19	fepG	NC_000913.3	620196	621188	-	993	protein_coding	ferric enterobactin ABC transporter membrane subunit FepG && PF01032:FecCD transport family	-
b2610	3638.09	3666.47	3385.81	3765.46	3471.12	3568.71	3421.48	3564.27	1665.32	1004.41	2285.33	1238.42	2095.5	1402.95	1381.78	1203.2	3560.18	1534.61	1.21527	1.24312e-17	2.03405e-17	ffh	NC_000913.3	2746434	2747795	-	1362	protein_coding	signal recognition particle protein component && PF00448:SRP54-type protein, GTPase domain|PF02978:Signal peptide binding domain|PF02881:SRP54-type protein, helical bundle domain	-
b0455	3.89378	1.15991	1.32207	1.24767	5.47841	2.14016	1.14776	1.23203	3.15401	7.1327	1.24881	8.14749	1.91808	12.0482	7.64259	6.0883	2.20272	5.92253	-1.4713	0.00754426	0.00853561	ffs	NC_000913.3	476448	476561	+	114	protein_coding	signal recognition particle 4.5S RNA && -	-
b0150	974.743	987.083	793.239	955.713	982.827	913.848	858.526	1020.12	32.5915	26.5855	32.4692	26.4793	45.0748	39.4914	42.0342	28.1584	935.763	34.1105	4.78821	0	0	fhuA	NC_000913.3	167484	169727	+	2244	protein_coding	ferrichrome outer membrane transporter/phage receptor && PF07715:TonB-dependent Receptor Plug Domain|PF00593:TonB dependent receptor	TonB_dep_Rec
b0151	970.85	1089.15	908.259	965.695	920.373	983.403	984.78	1047.23	118.801	132.279	108.647	124.928	107.412	125.168	111.582	112.634	983.718	117.681	3.05382	0	0	fhuC	NC_000913.3	169778	170575	+	798	protein_coding	iron(III) hydroxamate ABC transporter ATP binding subunit && PF00005:ABC transporter	ABC_tran
b0152	873.505	952.285	806.46	824.708	843.675	856.063	801.138	883.367	50.4642	90.7798	66.1871	88.2645	63.2966	72.9588	78.7187	89.8024	855.15	75.059	3.48668	0	0	fhuD	NC_000913.3	170575	171465	+	891	protein_coding	iron(III) hydroxamate ABC transporter periplasmic binding protein && PF01497:Periplasmic binding protein	Peripla_BP_2
b1102	1239.52	1271.26	1196.47	1302.56	1235.93	1301.22	1315.34	1245.58	354.301	389.056	280.983	386.327	338.541	359.439	302.647	403.35	1263.48	351.83	1.83815	1.66027e-166	1.16559e-165	fhuE	NC_000913.3	1159362	1161551	-	2190	protein_coding	ferric coprogen/ferric rhodotorulic acid outer membrane transporter && PF07715:TonB-dependent Receptor Plug Domain|PF00593:TonB dependent receptor	TonB_dep_Rec
b4367	1048.73	1166.87	1021.96	1135.38	1058.43	1120.37	1106.44	1108.83	322.761	189.989	344.673	236.277	389.37	275.771	353.852	256.47	1095.88	296.145	1.89275	3.26829e-56	1.03412e-55	fhuF	NC_000913.3	4604875	4605663	-	789	protein_coding	hydroxamate siderophore iron reductase && PF06276:Ferric iron reductase FhuF-like transporter|PF11575:FhuF 2Fe-2S C-terminal domain	-
b3361	42.8316	49.8761	52.8826	62.3834	53.6884	47.0835	55.0926	60.3695	2038.54	1063.42	2366.5	1422.42	1977.54	1421.02	1287.78	1078.39	53.026	1581.95	-4.8983	3.16315e-160	2.12968e-159	fic	NC_000913.3	3490861	3491463	-	603	protein_coding	putative adenosine monophosphate--protein transferase Fic && PF02661:Fic/DOC family	Fic
b0535	6.48964	2.31982	6.61033	8.73367	1.09568	0	2.29552	2.46406	22.0781	25.2887	9.99051	19.6898	14.3856	22.7578	16.8137	22.8311	3.75109	19.2294	-2.43317	1.14248e-10	1.58894e-10	fimZ	NC_000913.3	563848	564480	-	633	protein_coding	putative LuxR family transcriptional regulator FimZ && PF00196:Bacterial regulatory proteins, luxR family|PF00072:Response regulator receiver domain	Response_reg
b3261	2004	2101.76	1673.73	1754.22	1903.2	1844.82	1782.48	1851.74	124.058	88.8345	218.542	96.412	183.176	130.523	94.0039	114.917	1864.49	131.308	3.83962	3.83209e-131	2.153e-130	fis	NC_000913.3	3411271	3411567	+	297	protein_coding	DNA-binding transcriptional dual regulator Fis && PF02954:Bacterial regulatory protein, Fis family	HTH_8
b0805	6818.01	7313.23	5945.33	7184.07	6815.14	6925.55	7757.73	7176.58	161.906	193.231	144.862	190.108	136.183	166.667	158.202	175.039	6991.95	165.775	5.38815	0	0	fiu	NC_000913.3	839249	841531	-	2283	protein_coding	putative iron siderophore outer membrane transporter && PF00593:TonB dependent receptor|PF07715:TonB-dependent Receptor Plug Domain	TonB_dep_Rec
b0041	9.08549	12.759	15.8648	2.49533	20.818	17.1213	10.3299	17.2484	95.6717	129.685	63.6895	105.917	43.1567	107.765	103.175	125.571	13.2153	96.829	-2.87008	5.61138e-25	1.08197e-24	fixA	NC_000913.3	42403	43173	+	771	protein_coding	putative electron transfer flavoprotein FixA && PF01012:Electron transfer flavoprotein domain	-
b0042	19.4689	10.4392	11.8986	7.486	16.4352	11.7709	17.2164	29.5688	131.417	213.332	47.4549	107.275	63.2966	120.482	158.966	153.73	15.5355	124.494	-3.0086	2.24683e-22	4.09394e-22	fixB	NC_000913.3	43188	44129	+	942	protein_coding	putative electron transfer flavoprotein FixB && PF01012:Electron transfer flavoprotein domain|PF00766:Electron transfer flavoprotein FAD-binding domain	-
b0043	11.6813	25.518	22.4751	12.4767	30.6791	31.0323	28.6941	17.2484	145.085	202.958	86.1681	186.034	91.1087	153.28	171.958	194.826	22.4756	153.927	-2.76965	7.48143e-32	1.66538e-31	fixC	NC_000913.3	44180	45466	+	1287	protein_coding	putative oxidoreductase FixC && PF01494:FAD binding domain	FAD_binding_3
b0044	0	3.47973	0	2.49533	2.19136	4.28032	1.14776	3.69609	6.30802	14.2654	7.49288	7.46853	6.71327	10.0402	5.34981	13.6987	2.16133	8.9171	-2.0313	2.18399e-05	2.66716e-05	fixX	NC_000913.3	45463	45750	+	288	protein_coding	putative ferredoxin FixX && -	-
b4207	1740.52	1713.19	1630.11	1676.86	1747.61	1654.34	1622.94	1596.71	182.933	157.568	133.623	181.282	180.299	200.804	168.901	155.252	1672.79	170.083	3.29006	0	0	fklB	NC_000913.3	4428935	4429555	+	621	protein_coding	FKBP-type peptidyl-prolyl cis-trans isomerase FklB && PF01346:Domain amino terminal to FKBP-type peptidyl-prolyl isomerase|PF00254:FKBP-type peptidyl-prolyl cis-trans isomerase	FKBP_C
b3347	5861.44	6428.22	6360.46	6731.17	6038.3	6099.45	6603.08	6448.45	1594.88	1040.08	2607.52	1340.94	2367.87	1573.63	1346.62	1320.4	6321.32	1648.99	1.93961	3.03642e-35	7.10979e-35	fkpA	NC_000913.3	3476607	3477419	-	813	protein_coding	peptidyl-prolyl cis-trans isomerase FkpA && PF00254:FKBP-type peptidyl-prolyl cis-trans isomerase|PF01346:Domain amino terminal to FKBP-type peptidyl-prolyl isomerase	FKBP_C
b0028	1601.64	1596.03	1392.13	1648.17	1539.43	1595.49	1542.59	1728.54	47.3102	54.4679	66.1871	57.7114	61.3785	74.2975	54.2624	38.0519	1580.5	56.7083	4.8017	0	0	fkpB	NC_000913.3	25826	26275	+	450	protein_coding	peptidyl-prolyl cis-trans isomerase FkpB && PF00254:FKBP-type peptidyl-prolyl cis-trans isomerase	FKBP_C
b0684	2083.17	2171.35	1942.11	2233.32	2034.68	2157.28	2129.1	2116.63	269.142	175.724	315.95	190.787	319.36	234.941	234.628	188.737	2108.46	241.159	3.13645	3.57135e-165	2.48602e-164	fldA	NC_000913.3	710935	711465	-	531	protein_coding	flavodoxin 1 && PF00258:Flavodoxin	-
b1072	27.2565	22.0383	23.7972	23.7057	26.2964	16.0512	19.512	22.1766	88.3123	121.256	47.4549	99.1278	58.5014	107.765	90.9468	102.74	22.6042	89.513	-2.002	1.96617e-22	3.58732e-22	flgA	NC_000913.3	1130204	1130863	-	660	protein_coding	flagellar basal body P-ring formation protein FlgA && PF13144:Chaperone for flagella basal body P-ring formation	-
b1073	0	2.31982	9.25446	2.49533	7.66977	1.07008	1.14776	1.23203	25.2321	33.7182	4.99525	23.7635	11.5085	26.7739	24.4563	27.3973	3.14866	22.2306	-2.84117	5.22096e-09	6.96637e-09	flgB	NC_000913.3	1131018	1131434	+	417	protein_coding	flagellar basal-body rod protein FlgB && PF00460:Flagella basal body rod protein	-
b1074	6.48964	2.31982	6.61033	2.49533	4.38273	8.56063	2.29552	7.39219	24.1808	58.3584	9.99051	34.6268	18.2217	26.7739	21.3993	47.9454	5.06827	30.1871	-2.59219	1.15104e-10	1.60032e-10	flgC	NC_000913.3	1131438	1131842	+	405	protein_coding	flagellar basal-body rod protein FlgC && PF00460:Flagella basal body rod protein|PF06429:Flagellar basal body rod FlgEFG protein C-terminal	-
b1075	15.5751	13.9189	10.5765	11.229	18.6266	11.7709	20.6597	14.7844	46.2588	60.3037	26.2251	49.5639	25.894	48.8623	51.9696	43.3791	14.6426	44.0571	-1.60196	2.01828e-12	2.9467e-12	flgD	NC_000913.3	1131854	1132549	+	696	protein_coding	flagellar biosynthesis%2C initiation of hook assembly && PF03963:Flagellar hook capping protein - N-terminal region|PF13861:FlgD Tudor-like domain|PF13860:FlgD Ig-like domain	-
b1077	14.2772	17.3986	19.831	22.458	33.9661	22.4717	17.2164	33.2648	127.212	220.465	53.699	120.175	63.2966	139.224	132.981	153.73	22.6105	126.348	-2.48461	1.24793e-19	2.13641e-19	flgF	NC_000913.3	1133802	1134557	+	756	protein_coding	flagellar basal-body rod protein FlgF && PF00460:Flagella basal body rod protein|PF06429:Flagellar basal body rod FlgEFG protein C-terminal	-
b1079	14.2772	12.759	13.2207	8.73367	20.818	21.4016	14.9209	13.5523	67.2856	99.8578	26.2251	69.2537	37.4025	72.9588	66.4905	83.7141	14.9604	65.3985	-2.12998	1.74611e-15	2.73088e-15	flgH	NC_000913.3	1135564	1136262	+	699	protein_coding	flagellar L-ring protein && PF02107:Flagellar L-ring protein	-
b1080	12.9793	24.3581	33.0516	16.2197	30.6791	22.4717	17.2164	27.1047	92.5177	154.326	49.9525	114.744	64.2556	126.506	106.996	133.182	23.0101	105.31	-2.20125	1.7953e-19	3.062e-19	flgI	NC_000913.3	1136274	1137371	+	1098	protein_coding	flagellar P-ring protein && PF02119:Flagellar P-ring protein	-
b1081	15.5751	13.9189	29.0854	14.972	18.6266	23.5417	13.7731	16.0164	70.4396	116.068	28.7227	106.596	56.5833	95.0472	72.6046	120.244	18.1887	83.2883	-2.20597	3.90572e-16	6.18381e-16	flgJ	NC_000913.3	1137371	1138312	+	942	protein_coding	putative peptidoglycan hydrolase FlgJ && PF10135:Rod binding protein|PF01832:Mannosyl-glycoprotein endo-beta-N-acetylglucosaminidase	-
b1082	45.4275	51.036	44.9502	38.6777	33.9661	43.8732	49.3538	33.2648	113.544	149.138	118.637	139.865	118.921	163.321	119.989	167.428	42.5687	136.355	-1.68832	5.36835e-35	1.25201e-34	flgK	NC_000913.3	1138378	1140021	+	1644	protein_coding	flagellar hook-filament junction protein 1 && PF06429:Flagellar basal body rod FlgEFG protein C-terminal	-
b1083	25.9585	23.1982	39.662	23.7057	51.4971	39.5929	43.615	46.8172	98.8257	159.513	121.135	171.776	112.208	152.611	141.388	163.623	36.7558	140.135	-1.93208	5.0826e-28	1.04528e-27	flgL	NC_000913.3	1140033	1140986	+	954	protein_coding	flagellar hook-filament junction protein 2 && PF00669:Bacterial flagellin N-terminal helical region	-
b1070	14.2772	13.9189	9.25446	16.2197	9.86114	16.0512	16.0687	13.5523	33.6428	51.2257	36.2156	44.1322	30.6892	38.1527	45.0913	51.7505	13.6504	41.3625	-1.61287	2.49055e-15	3.88628e-15	flgN	NC_000913.3	1129414	1129830	-	417	protein_coding	flagellar biosynthesis protein FlgN && PF05130:FlgN protein	-
b1879	77.8756	68.4346	85.9342	48.659	95.3243	77.0457	68.8657	68.9938	349.044	514.851	292.222	442.68	272.367	434.406	421.107	479.454	73.8916	400.766	-2.44136	1.83713e-55	5.7377e-55	flhA	NC_000913.3	1962972	1965050	-	2079	protein_coding	flagellar biosynthesis protein FlhA && PF00771:FHIPEP family	-
b1880	11.6813	10.4392	9.25446	17.4673	16.4352	4.28032	9.1821	14.7844	97.7744	152.38	39.962	125.607	48.911	99.0633	100.118	138.509	11.6905	100.291	-3.11147	4.70322e-24	8.88506e-24	flhB	NC_000913.3	1965043	1966191	-	1149	protein_coding	flagellar biosynthesis protein FlhB && PF01312:FlhB HrpN YscU SpaS Family	-
b1891	12.9793	2.31982	6.61033	7.486	9.86114	6.42048	4.59105	13.5523	70.4396	83.6471	47.4549	69.9326	54.6652	75.6361	74.8974	57.0778	7.97755	66.7188	-3.08858	4.93391e-36	1.16995e-35	flhC	NC_000913.3	1977266	1977844	-	579	protein_coding	DNA-binding transcriptional dual regulator FlhC && PF05280:Flagellar transcriptional activator (FlhC)	FlhC
b1892	12.9793	3.47973	10.5765	6.23834	7.66977	12.841	8.03434	7.39219	33.6428	47.3352	31.2203	37.3427	28.7712	34.806	29.0418	27.3973	8.65139	33.6947	-1.97556	1.22932e-15	1.92923e-15	flhD	NC_000913.3	1977847	1978197	-	351	protein_coding	DNA-binding transcriptional dual regulator FlhD && PF05247:Flagellar transcriptional activator (FlhD)	FlhD
b1878	9.08549	10.4392	18.5089	13.7243	10.9568	22.4717	5.73881	11.0883	124.058	205.551	58.6942	157.518	70.0098	151.942	138.331	167.428	12.7517	134.192	-3.39893	3.37e-31	7.40139e-31	flhE	NC_000913.3	1962580	1962972	-	393	protein_coding	flagellar protein && PF06366:Flagellar protein FlhE	-
b1922	7.78756	6.95945	2.64413	3.743	1.09568	4.28032	1.14776	2.46406	18.9241	66.1396	16.2346	43.4533	30.6892	40.1608	35.9202	44.1402	3.76525	36.9577	-3.3231	1.86496e-16	2.96875e-16	fliA	NC_000913.3	2001070	2001789	-	720	protein_coding	RNA polymerase%2C sigma 28 (sigma F) factor && PF04545:Sigma-70, region 4|PF04542:Sigma-70 region 2|PF04539:Sigma-70 region 3	Sigma70_r3
b1923	2.59585	2.31982	3.9662	3.743	2.19136	9.63071	5.73881	8.62422	92.5177	106.342	88.6658	74.0064	77.6821	92.3698	80.2472	84.4751	4.85125	87.0383	-4.15024	1.35361e-51	4.02845e-51	fliC	NC_000913.3	2002110	2003606	-	1497	protein_coding	flagellar filament structural protein && PF00669:Bacterial flagellin N-terminal helical region|PF08884:Flagellin D3 domain|PF00700:Bacterial flagellin C-terminal helical region	-
b1924	14.2772	6.95945	5.28826	8.73367	15.3395	8.56063	10.3299	12.3203	82.0043	121.904	106.149	110.67	74.805	128.515	90.1826	115.678	10.2261	103.738	-3.34472	1.16744e-51	3.47693e-51	fliD	NC_000913.3	2003872	2005278	+	1407	protein_coding	flagellar filament capping protein && PF02465:Flagellar hook-associated protein 2 N-terminus|PF07195:Flagellar hook-associated protein 2 C-terminus	-
b1937	3.89378	2.31982	5.28826	2.49533	8.76546	4.28032	4.59105	6.16016	51.5155	112.826	32.4692	94.3751	42.1977	80.9909	116.932	118.722	4.72427	81.2535	-4.10503	1.11533e-27	2.2778e-27	fliE	NC_000913.3	2012700	2013014	-	315	protein_coding	flagellar basal-body protein FliE && PF02049:Flagellar hook-basal body complex protein FliE	-
b1938	5.19171	20.8784	15.8648	14.972	8.76546	22.4717	5.73881	19.7125	173.471	261.965	64.9383	179.245	103.576	197.457	184.186	213.09	14.1994	172.241	-3.60064	4.07761e-32	9.11635e-32	fliF	NC_000913.3	2013229	2014887	+	1659	protein_coding	flagellar basal-body MS-ring and collar protein && PF01514:Secretory protein of YscJ/FliF family|PF08345:Flagellar M-ring protein C-terminal	-
b1939	10.3834	8.11936	13.2207	7.486	4.38273	10.7008	4.59105	11.0883	57.8236	103.748	22.4786	87.5855	27.8121	74.9668	71.8403	54.7947	8.74654	62.6313	-2.8599	2.6023e-17	4.21936e-17	fliG	NC_000913.3	2014880	2015875	+	996	protein_coding	flagellar motor switch protein FliG && PF01706:FliG C-terminal domain|PF14842:FliG N-terminal domain|PF14841:FliG middle domain	-
b1940	2.59585	5.79955	6.61033	6.23834	5.47841	12.841	5.73881	4.92813	83.0557	127.092	36.2156	93.0172	58.5014	85.007	58.0837	101.218	6.2788	80.2738	-3.66675	2.64353e-30	5.7022e-30	fliH	NC_000913.3	2015868	2016554	+	687	protein_coding	flagellar biosynthesis protein FliH && PF02108:Flagellar assembly protein FliH	-
b1941	5.19171	12.759	14.5427	12.4767	19.7223	14.9811	8.03434	24.6406	155.598	221.114	99.9051	212.514	82.4773	171.353	173.487	205.48	14.0436	165.241	-3.55619	2.05786e-40	5.21706e-40	fliI	NC_000913.3	2016554	2017927	+	1374	protein_coding	flagellum-specific ATP synthase FliI && PF00006:ATP synthase alpha/beta family, nucleotide-binding domain	ATP-synt_ab
b1942	0	5.79955	0	2.49533	3.28705	3.21024	9.1821	2.46406	14.7187	39.554	26.2251	20.3687	17.2627	37.4834	22.9278	27.3973	3.30479	25.7422	-2.93538	3.79596e-13	5.6241e-13	fliJ	NC_000913.3	2017946	2018389	+	444	protein_coding	flagellar biosynthesis protein FliJ && PF02050:Flagellar FliJ protein	-
b1943	2.59585	10.4392	9.25446	14.972	15.3395	9.63071	11.4776	9.85625	48.3615	70.6785	27.4739	56.3535	41.2387	71.6201	52.7339	73.8206	10.4457	55.2851	-2.40811	6.51606e-20	1.12443e-19	fliK	NC_000913.3	2018386	2019513	+	1128	protein_coding	flagellar hook-length control protein && PF02120:Flagellar hook-length control protein FliK	-
b1944	3.89378	1.15991	2.64413	2.49533	5.47841	2.14016	6.88657	7.39219	18.9241	44.093	23.7275	37.3427	18.2217	40.8301	46.6198	42.6181	4.01131	34.0471	-3.10068	4.75116e-17	7.66418e-17	fliL	NC_000913.3	2019618	2020082	+	465	protein_coding	flagellar protein FliL && PF03748:Flagellar basal body-associated protein FliL	-
b1945	14.2772	9.27927	11.8986	8.73367	15.3395	10.7008	10.3299	8.62422	45.2075	71.327	33.718	71.2905	37.4025	66.2653	65.7263	70.0154	11.1479	57.6191	-2.38634	8.04014e-23	1.47943e-22	fliM	NC_000913.3	2020087	2021091	+	1005	protein_coding	flagellar motor switch protein FliM && PF02154:Flagellar motor switch protein FliM|PF01052:Type III flagellar switch regulator (C-ring) FliN C-term	-
b1946	2.59585	8.11936	2.64413	8.73367	6.57409	3.21024	3.44329	1.23203	33.6428	57.71	23.7275	55.6745	27.8121	40.1608	40.5057	61.644	4.56908	42.6097	-3.22549	1.63044e-20	2.85553e-20	fliN	NC_000913.3	2021088	2021501	+	414	protein_coding	flagellar motor switch protein FliN && PF16973:Flagellar motor switch protein FliN N-terminal|PF01052:Type III flagellar switch regulator (C-ring) FliN C-term	-
b1947	2.59585	1.15991	1.32207	4.99067	0	7.49055	0	4.92813	28.3861	44.093	22.4786	35.3058	21.0989	35.4754	26.7491	35.0077	2.8109	31.0743	-3.4763	8.24511e-19	1.38668e-18	fliO	NC_000913.3	2021504	2021869	+	366	protein_coding	flagellar biosynthesis protein FliO && PF04347:Flagellar biosynthesis protein, FliO	-
b1948	1.29793	6.95945	0	0	6.57409	11.7709	5.73881	9.85625	70.4396	97.264	48.7037	69.9326	46.0339	54.8864	48.9126	81.431	5.27468	64.7005	-3.57902	2.93124e-26	5.79335e-26	fliP	NC_000913.3	2021869	2022606	+	738	protein_coding	flagellar biosynthesis protein FliP && PF00813:FliP family	-
b1949	3.89378	0	3.9662	1.24767	3.28705	1.07008	3.44329	1.23203	21.0267	20.7497	6.24407	21.7266	12.4675	18.0724	19.8707	24.3532	2.26751	18.0639	-3.03787	7.10386e-12	1.02084e-11	fliQ	NC_000913.3	2022616	2022885	+	270	protein_coding	flagellar biosynthesis protein FliQ && PF01313:Bacterial export proteins, family 3	-
b1950	6.48964	4.63964	10.5765	2.49533	2.19136	2.14016	5.73881	6.16016	50.4642	64.8427	24.9763	62.4641	20.1398	39.4914	39.7415	48.7064	5.05395	43.8533	-3.15615	6.46017e-19	1.08916e-18	fliR	NC_000913.3	2022893	2023678	+	786	protein_coding	flagellar biosynthesis protein FliR && PF01311:Bacterial export proteins, family 1	-
b1925	1.29793	3.47973	3.9662	4.99067	2.19136	4.28032	2.29552	6.16016	27.3348	45.3899	28.7227	38.0216	31.6483	42.1688	26.7491	32.7246	3.58274	34.095	-3.27198	2.56146e-22	4.66102e-22	fliS	NC_000913.3	2005303	2005713	+	411	protein_coding	flagellar biosynthesis protein FliS && PF02561:Flagellar protein FliS	-
b1926	2.59585	4.63964	5.28826	1.24767	3.28705	8.56063	3.44329	8.62422	28.3861	37.6088	12.4881	31.232	14.3856	28.7819	19.1065	27.3973	4.71083	24.9233	-2.41206	1.08237e-11	1.54996e-11	fliT	NC_000913.3	2005713	2006078	+	366	protein_coding	flagellar biosynthesis protein FliT && PF05400:Flagellar protein FliT	-
b1921	12.9793	8.11936	5.28826	2.49533	8.76546	10.7008	5.73881	8.62422	31.5401	42.7962	21.2298	54.9956	35.4844	43.5075	45.8555	50.2285	7.83894	40.7047	-2.3898	1.42542e-18	2.38169e-18	fliZ	NC_000913.3	2000473	2001024	-	552	protein_coding	DNA-binding transcriptional regulator FliZ && PF02899:Phage integrase, N-terminal SAM-like domain	Phage_integr_N
b2321	472.446	460.484	441.57	486.59	467.856	514.708	477.469	418.891	178.727	234.731	171.087	209.798	216.743	200.804	199.472	256.47	467.502	208.479	1.1576	3.16922e-48	8.90895e-48	flk	NC_000913.3	2437950	2438945	+	996	protein_coding	putative flagella assembly protein && -	-
b1566	16.8731	16.2387	21.153	18.715	17.5309	20.3315	11.4776	14.7844	63.0802	93.3735	36.2156	69.2537	46.9929	70.9507	61.905	77.6258	17.138	64.9247	-1.93851	7.26417e-20	1.2509e-19	flxA	NC_000913.3	1646405	1646737	+	333	protein_coding	Qin prophage%3B protein FlxA && PF14282:FlxA-like protein	-
b4699	0	8.11936	9.25446	6.23834	3.28705	1.07008	13.7731	4.92813	28.3861	36.3119	39.962	27.8373	49.87	33.4673	26.7491	25.1142	5.83382	33.4622	-2.51795	8.66497e-15	1.33335e-14	fnrS	NC_000913.3	1409129	1409247	+	119	protein_coding	small regulatory RNA FnrS && -	-
b2492	33.7461	22.0383	31.7296	38.6777	30.6791	39.5929	30.9896	34.4969	160.855	226.949	109.896	183.998	117.962	165.998	201	200.153	32.7438	170.851	-2.39047	1.54502e-41	3.9858e-41	focB	NC_000913.3	2613934	2614782	+	849	protein_coding	putative formate transporter && PF01226:Formate/nitrite transporter	-
b2315	1388.78	1393.05	1249.35	1416.1	1432.06	1340.81	1353.21	1467.35	288.066	247.051	322.194	251.214	320.319	230.925	251.441	247.337	1380.09	269.818	2.36546	1.76126e-242	1.92381e-241	folC	NC_000913.3	2431674	2432942	-	1269	protein_coding	bifunctional folylpolyglutamate synthetase/dihydrofolate synthetase && PF08245:Mur ligase middle domain|PF02875:Mur ligase family, glutamate ligase domain	-
b0529	1551.02	1608.79	1419.9	1675.62	1572.3	1622.24	1507.01	1573.3	124.058	119.311	138.618	139.865	155.364	163.99	148.266	144.597	1566.27	141.759	3.46399	0	0	folD	NC_000913.3	556875	557741	-	867	protein_coding	bifunctional 5%2C10-methylene-tetrahydrofolate dehydrogenase/ 5%2C10-methylene-tetrahydrofolate cyclohydrolase && PF00763:Tetrahydrofolate dehydrogenase/cyclohydrolase, catalytic domain|PF02882:Tetrahydrofolate dehydrogenase/cyclohydrolase, NAD(P)-binding domain	-
b2153	1131.79	1280.54	1222.91	1300.07	1238.12	1223.1	1307.3	1227.1	145.085	118.014	176.083	133.755	180.299	151.942	126.103	136.987	1241.37	146.033	3.10213	0	0	folE	NC_000913.3	2242984	2243652	-	669	protein_coding	GTP cyclohydrolase 1 && PF01227:GTP cyclohydrolase I	GTP_cyclohydroI
b0142	229.733	238.941	203.598	233.314	208.18	239.698	188.233	204.517	13.6674	20.7497	4.99525	16.9739	11.5085	24.0965	13.7567	19.787	218.277	15.6919	3.72487	4.9093e-139	2.88861e-138	folK	NC_000913.3	157253	157732	-	480	protein_coding	2-amino-4-hydroxy-6-hydroxymethyldihydropteridine diphosphokinase && PF01288:7,8-dihydro-6-hydroxymethylpterin-pyrophosphokinase (HPPK)	-
b3177	756.692	730.743	746.967	751.096	690.28	709.463	630.122	714.578	121.955	129.037	116.14	115.423	138.102	147.256	129.924	121.005	716.242	127.355	2.4857	1.57573e-297	2.15717e-296	folP	NC_000913.3	3324063	3324911	-	849	protein_coding	dihydropteroate synthase && PF00809:Pterin binding enzyme	-
b3924	2751.61	2800.02	2572.74	2820.98	2746.87	2769.37	2853.34	2691.99	432.1	328.104	524.502	362.563	514.045	433.736	379.837	368.342	2750.86	417.904	2.72449	7.56849e-214	7.0645e-213	fpr	NC_000913.3	4113726	4114472	-	747	protein_coding	flavodoxin/ferredoxin-NADP(+) reductase && PF00970:Oxidoreductase FAD-binding domain|PF00175:Oxidoreductase NAD-binding domain	NAD_binding_1
b4151	88.2591	76.554	89.9004	73.6124	82.1762	63.1347	119.367	77.618	255.475	218.52	292.222	214.551	263.736	177.377	221.635	194.826	83.8277	229.793	-1.44997	1.03013e-27	2.10484e-27	frdD	NC_000913.3	4379007	4379366	-	360	protein_coding	fumarate reductase membrane protein FrdD && PF02313:Fumarate reductase subunit D	-
b3844	703.477	639.11	650.456	603.871	718.767	697.692	633.565	751.539	180.83	220.465	236.026	221.34	218.661	198.127	246.091	232.877	674.81	219.302	1.62123	7.87492e-119	4.14114e-118	fre	NC_000913.3	4026527	4027228	+	702	protein_coding	flavin reductase && PF00175:Oxidoreductase NAD-binding domain|PF00970:Oxidoreductase FAD-binding domain	NAD_binding_1
b3370	99.9404	86.9932	88.5784	108.547	84.3675	89.8867	81.4911	80.082	834.762	600.443	1428.64	803.207	1286.07	752.345	803.236	614.918	89.9858	890.453	-3.30606	3.33264e-76	1.24997e-75	frlA	NC_000913.3	3499910	3501247	+	1338	protein_coding	fructoselysine/psicoselysine transporter && PF13520:Amino acid permease	-
b3371	360.824	368.851	360.924	398.006	362.671	363.827	387.944	364.681	1776.76	1077.69	2812.33	1510	2570.22	1383.54	1659.21	1328.01	370.966	1764.72	-2.24919	4.54951e-41	1.16489e-40	frlB	NC_000913.3	3501268	3502290	+	1023	protein_coding	fructoselysine 6-phosphate deglycase && PF01380:SIS domain	SIS
b4474	114.218	122.95	91.2225	124.767	141.343	121.989	133.14	110.883	342.736	265.207	484.54	334.726	462.257	305.891	345.445	238.205	120.064	347.376	-1.52669	4.24156e-25	8.19383e-25	frlC	NC_000913.3	3502340	3503170	+	831	protein_coding	fructoselysine 3-epimerase && PF01261:Xylose isomerase-like TIM barrel	-
b3374	129.793	143.829	129.562	139.739	149.013	165.862	152.652	168.788	350.095	276.878	439.582	334.047	409.51	333.335	341.624	315.069	147.405	350.018	-1.23978	4.84958e-34	1.11832e-33	frlD	NC_000913.3	3503167	3503952	+	786	protein_coding	fructoselysine 6-kinase && PF00294:pfkB family carbohydrate kinase	PfkB
b0356	824.184	922.128	869.919	852.157	820.666	797.209	796.547	805.749	242.859	254.832	261.002	219.982	353.885	293.174	219.342	250.381	836.07	261.932	1.67657	1.10061e-81	4.37581e-81	frmA	NC_000913.3	378462	379571	-	1110	protein_coding	S-(hydroxymethyl)glutathione dehydrogenase && PF00107:Zinc-binding dehydrogenase|PF08240:Alcohol dehydrogenase GroES-like domain	ADH_N
b0355	359.526	314.335	280.278	344.356	283.782	299.622	274.315	319.096	131.417	148.49	89.9146	141.223	150.569	183.401	139.859	137.748	309.414	140.328	1.12891	6.42613e-26	1.25977e-25	frmB	NC_000913.3	377535	378368	-	834	protein_coding	S-formylglutathione hydrolase FrmB && PF00756:Putative esterase	-
b0357	162.241	161.227	162.614	155.958	170.926	157.302	153.8	187.269	46.2588	57.0616	42.4597	53.6376	68.0917	56.2251	35.1559	47.9454	163.917	50.8545	1.6807	1.41276e-53	4.3139e-53	frmR	NC_000913.3	379606	379881	-	276	protein_coding	DNA-binding transcriptional repressor FrmR && PF02583:Metal-sensitive transcriptional repressor	-
b0172	4834.78	5270.63	4644.41	4747.37	4886.74	4762.92	4834.38	4907.18	1927.1	1026.46	2438.93	1292.06	2252.78	1339.36	1570.55	1184.17	4861.05	1628.93	1.57841	3.01342e-24	5.7191e-24	frr	NC_000913.3	192872	193429	+	558	protein_coding	ribosome-recycling factor && PF01765:Ribosome recycling factor	-
b2167	1783.35	1910.37	1723.97	1836.57	1793.63	1909.02	1850.19	1982.34	688.626	569.967	771.767	569.645	797.92	639.226	551.031	581.433	1848.68	646.202	1.52048	3.54139e-79	1.36568e-78	fruA	NC_000913.3	2259719	2261410	-	1692	protein_coding	fructose-specific PTS multiphosphoryl transfer protein FruA && PF02302:PTS system, Lactose/Cellobiose specific IIB subunit|PF02378:Phosphotransferase system, EIIC	PTS_IIB
b2169	1727.54	1844.26	1737.19	1810.37	1796.92	1812.71	1767.55	1983.57	343.787	180.911	330.936	222.698	371.148	227.578	217.814	225.267	1810.01	265.017	2.77877	4.26028e-100	1.95279e-99	fruB	NC_000913.3	2262365	2263495	-	1131	protein_coding	fructose-specific PTS multiphosphoryl transfer protein FruB && PF00359:Phosphoenolpyruvate-dependent sugar phosphotransferase system, EIIA 2|PF00381:PTS HPr component phosphorylation site	PTS_EIIA_2
b2168	1179.82	1156.43	1101.28	1149.1	1203.06	1194.21	1186.79	1245.58	385.841	430.556	378.391	376.143	430.608	350.068	359.202	351.599	1177.03	382.801	1.62202	9.09364e-198	7.70053e-197	fruK	NC_000913.3	2261427	2262365	-	939	protein_coding	1-phosphofructokinase && PF00294:pfkB family carbohydrate kinase	PfkB
b3900	3.89378	5.79955	7.93239	2.49533	7.66977	7.49055	4.59105	9.85625	34.6941	42.7962	17.4834	41.4164	16.3037	30.7899	40.5057	36.5298	6.21609	32.5649	-2.40183	1.20044e-14	1.83963e-14	frvA	NC_000913.3	4092377	4092823	-	447	protein_coding	putative PTS enzyme IIA component FrvA && PF00359:Phosphoenolpyruvate-dependent sugar phosphotransferase system, EIIA 2	PTS_EIIA_2
b3899	10.3834	25.518	31.7296	14.972	38.3489	22.4717	11.4776	16.0164	90.415	159.513	52.4502	118.818	62.3375	94.3778	122.281	119.483	21.3647	102.459	-2.26327	1.60106e-16	2.55262e-16	frvB	NC_000913.3	4090915	4092366	-	1452	protein_coding	putative PTS enzyme IIBC component FrvB && PF02302:PTS system, Lactose/Cellobiose specific IIB subunit|PF02378:Phosphotransferase system, EIIC	PTS_IIB
b3950	19.4689	4.63964	25.1192	9.98134	14.2439	14.9811	17.2164	11.0883	60.9776	121.256	36.2156	88.9434	50.829	109.103	67.2548	129.376	14.5924	82.9945	-2.52198	1.15753e-16	1.84836e-16	frwB	NC_000913.3	4143624	4143944	+	321	protein_coding	putative PTS enzyme IIB component FrwB && PF02302:PTS system, Lactose/Cellobiose specific IIB subunit	PTS_IIB
b3949	29.8523	15.0788	27.7634	4.99067	53.6884	40.663	25.2508	33.2648	227.089	363.768	106.149	301.457	141.938	266.4	271.312	311.264	28.819	248.672	-3.10648	3.88473e-23	7.18676e-23	frwC	NC_000913.3	4142530	4143609	+	1080	protein_coding	putative PTS enzyme IIC component FrwC && -	-
b3953	14.2772	13.9189	21.153	7.486	27.3921	24.6118	10.3299	13.5523	95.6717	170.536	33.718	151.408	81.5183	145.918	110.053	184.171	16.5902	121.624	-2.87339	9.04731e-20	1.5547e-19	frwD	NC_000913.3	4147138	4147479	+	342	protein_coding	putative PTS enzyme IIB component FrwD && PF02302:PTS system, Lactose/Cellobiose specific IIB subunit	PTS_IIB
b2383	32.4482	32.4775	62.1371	16.2197	55.8798	36.3827	37.8762	40.657	189.241	248.996	143.614	264.793	116.044	200.804	207.878	254.186	39.2598	203.195	-2.37499	3.08513e-27	6.25093e-27	fryA	NC_000913.3	2501990	2504485	-	2496	protein_coding	putative PTS multiphosphoryl transfer protein FryA && PF05524:PEP-utilising enzyme, N-terminal|PF00359:Phosphoenolpyruvate-dependent sugar phosphotransferase system, EIIA 2|PF00381:PTS HPr component phosphorylation site|PF00391:PEP-utilising enzyme, mobile domain|PF02896:PEP-utilising enzyme, TIM barrel domain	PTS_EIIA_2
b2387	5.19171	3.47973	0	6.23834	3.28705	6.42048	3.44329	6.16016	18.9241	38.2572	27.4739	25.1214	19.1808	24.0965	27.5133	38.0519	4.27759	27.3274	-2.67738	9.26315e-16	1.45762e-15	fryB	NC_000913.3	2507916	2508242	-	327	protein_coding	putative PTS enzyme IIB component FryB && PF02302:PTS system, Lactose/Cellobiose specific IIB subunit	PTS_IIB
b2386	15.5751	19.7185	25.1192	18.715	15.3395	21.4016	21.8075	22.1766	71.4909	133.576	48.7037	77.4012	57.5423	101.741	91.7111	105.784	19.9816	85.9938	-2.11867	1.34014e-21	2.40138e-21	fryC	NC_000913.3	2506647	2507894	-	1248	protein_coding	putative PTS enzyme IIC component FryC && PF02378:Phosphotransferase system, EIIC	-
b0825	24.6606	41.7567	29.0854	26.201	42.7316	21.4016	35.5806	24.6406	98.8257	159.513	98.6563	133.076	89.1906	95.0472	132.981	134.704	30.7573	117.749	-1.93873	5.37635e-27	1.07974e-26	fsaA	NC_000913.3	863642	864304	+	663	protein_coding	fructose-6-phosphate aldolase 1 && PF00923:Transaldolase	-
b3946	27.2565	15.0788	21.153	13.7243	24.105	17.1213	26.3985	23.4086	65.1829	100.506	32.4692	93.0172	48.911	76.3055	77.1902	89.8024	21.0308	72.9231	-1.80824	6.94706e-15	1.07342e-14	fsaB	NC_000913.3	4139046	4139708	-	663	protein_coding	fructose-6-phosphate aldolase 2 && PF00923:Transaldolase	-
b0479	384.186	421.047	379.433	390.52	407.594	375.598	441.889	358.521	177.676	248.348	118.637	179.245	132.347	194.78	192.593	194.065	394.848	179.711	1.12644	1.6317e-21	2.91364e-21	fsr	NC_000913.3	503476	504696	-	1221	protein_coding	fosmidomycin efflux pump && PF07690:Major Facilitator Superfamily	MFS_1
b1905	183.008	149.628	158.648	149.72	157.778	139.11	173.312	172.484	62.0289	90.1314	62.4407	73.3274	92.0677	86.3457	76.4259	78.3868	160.461	77.6443	1.03156	4.32272e-25	8.34669e-25	ftnA	NC_000913.3	1988716	1989213	+	498	protein_coding	ferritin iron storage protein && PF00210:Ferritin-like domain	Ferritin
b1902	75.2798	86.9932	97.8328	92.3274	83.2718	66.3449	83.7867	80.082	309.093	219.817	526.999	276.336	550.488	336.681	251.441	298.327	83.2398	346.148	-2.05388	9.42882e-28	1.92946e-27	ftnB	NC_000913.3	1986925	1987428	+	504	protein_coding	putative ferritin-like protein && PF00210:Ferritin-like domain	Ferritin
b2214	302.417	255.18	272.345	293.202	314.461	312.463	296.123	303.08	111.442	195.177	74.9288	148.692	101.658	121.821	118.46	138.509	293.659	126.336	1.20506	8.4559e-18	1.38969e-17	ftp	NC_000913.3	2310479	2311534	-	1056	protein_coding	FAD:protein FMN transferase && PF02424:ApbE family	-
b0094	2198.69	2078.56	2158.93	2250.79	2056.6	2155.14	1944.31	2030.39	516.207	464.922	636.895	550.635	698.18	548.195	433.335	471.082	2109.18	539.931	1.96885	6.54072e-111	3.22482e-110	ftsA	NC_000913.3	103982	105244	+	1263	protein_coding	cell division protein FtsA && PF14450:Cell division protein FtsA|PF02491:SHS2 domain inserted in FTSA	-
b2748	543.832	468.603	460.079	462.885	466.761	466.555	462.548	400.41	139.828	162.755	182.327	134.434	182.217	159.304	168.137	165.906	466.459	161.864	1.53159	2.91417e-87	1.22003e-86	ftsB	NC_000913.3	2872509	2872820	-	312	protein_coding	cell division protein FtsB && PF04977:Septum formation initiator	-
b3463	719.052	699.425	664.999	719.904	678.227	765.107	727.681	762.627	250.218	184.802	299.715	245.783	332.786	190.764	202.529	186.454	717.128	236.631	1.60698	1.06847e-42	2.80218e-42	ftsE	NC_000913.3	3602079	3602747	-	669	protein_coding	cell division protein FtsE && PF00005:ABC transporter|PF07673:Protein of unknown function (DUF1602)	ABC_tran
b0084	2106.54	2003.16	1913.03	2094.83	1828.69	1965.74	1835.27	1919.5	297.529	323.565	360.907	340.158	398.001	317.94	308.761	321.158	1958.35	333.502	2.5571	0	0	ftsI	NC_000913.3	91413	93179	+	1767	protein_coding	peptidoglycan DD-transpeptidase FtsI && PF03717:Penicillin-binding Protein dimerisation domain|PF00905:Penicillin binding protein transpeptidase domain	-
b0890	4586.88	4536.4	4331.09	4338.14	4457.23	4345.59	4377.57	4397.12	1774.66	1315.66	2141.72	1475.37	1909.45	1440.43	1741.75	1348.56	4421.25	1643.45	1.42933	2.44952e-53	7.46305e-53	ftsK	NC_000913.3	933224	937213	+	3990	protein_coding	cell division DNA translocase FtsK && PF09397:Ftsk gamma domain|PF01580:FtsK/SpoIIIE family|PF13491:4TM region of DNA translocase FtsK/SpoIIIE	-
b0083	632.091	630.991	568.488	662.511	589.477	540.39	625.531	636.96	103.031	103.1	79.9241	92.3382	101.658	104.418	101.646	111.111	610.805	99.6534	2.60604	8.70633e-280	1.13875e-278	ftsL	NC_000913.3	91032	91397	+	366	protein_coding	cell division protein FtsL && PF04999:Cell division protein FtsL	-
b3933	1349.84	1432.49	1306.2	1368.69	1329.06	1299.08	1433.56	1252.98	331.171	304.112	495.779	327.937	493.905	385.544	313.346	317.353	1346.49	371.143	1.86397	4.69945e-69	1.65671e-68	ftsN	NC_000913.3	4122380	4123339	-	960	protein_coding	cell division protein FtsN && PF05036:Sporulation related domain	-
b3017	1101.94	1096.11	1035.18	1127.89	1127.46	1054.03	983.632	1057.08	334.325	306.706	390.879	336.763	359.639	296.52	345.445	283.106	1072.92	331.673	1.70118	7.48052e-159	4.96325e-158	ftsP	NC_000913.3	3161257	3162669	-	1413	protein_coding	cell division protein required during stress conditions && PF07731:Multicopper oxidase|PF07732:Multicopper oxidase	-
b0093	1317.4	1307.22	1255.96	1310.05	1260.03	1289.45	1131.69	1304.72	445.767	350.799	780.509	396.511	780.657	494.647	395.122	436.835	1272.07	510.106	1.32113	2.86539e-17	4.64227e-17	ftsQ	NC_000913.3	103155	103985	+	831	protein_coding	cell division protein FtsQ && PF08478:POTRA domain, FtsQ-type|PF03799:Cell division protein FtsQ	-
b0089	2024.77	2026.36	1801.97	2018.73	2027.01	1989.28	1889.22	1892.4	229.192	292.441	201.059	302.136	283.875	310.577	256.791	302.893	1958.72	272.37	2.8365	7.25698e-306	1.02774e-304	ftsW	NC_000913.3	98403	99647	+	1245	protein_coding	putative lipid II flippase FtsW && PF01098:Cell cycle protein	-
b3462	912.443	1031.16	914.869	946.98	914.895	932.039	921.653	997.945	432.1	304.112	504.521	351.021	502.536	325.302	379.837	346.272	946.498	393.213	1.27331	1.77629e-35	4.17109e-35	ftsX	NC_000913.3	3601028	3602086	-	1059	protein_coding	cell division protein FtsX && PF02687:FtsX-like permease family	-
b3464	1143.47	1054.36	1007.41	1035.56	1080.34	1063.66	1054.79	1049.69	352.198	309.3	459.563	364.6	443.076	376.173	318.696	334.095	1061.16	369.713	1.52734	1.0291e-84	4.18053e-84	ftsY	NC_000913.3	3602750	3604243	-	1494	protein_coding	signal recognition particle receptor && PF00448:SRP54-type protein, GTPase domain|PF02881:SRP54-type protein, helical bundle domain	-
b0095	6675.24	6784.31	6392.18	6904.59	6452.47	6467.56	6570.94	6479.25	945.152	675.661	1338.73	823.576	1397.32	994.649	748.974	750.383	6590.82	959.305	2.78205	2.76026e-92	1.1933e-91	ftsZ	NC_000913.3	105305	106456	+	1152	protein_coding	cell division protein FtsZ && PF00091:Tubulin/FtsZ family, GTPase domain|PF12327:FtsZ family, C-terminal domain	Tubulin
b2800	9.08549	27.8378	15.8648	14.972	26.2964	18.1913	9.1821	17.2484	45.2075	59.0069	46.2061	42.0954	44.1158	47.5236	32.0989	40.335	17.3348	44.5736	-1.35262	1.02853e-10	1.4324e-10	fucA	NC_000913.3	2933041	2933688	-	648	protein_coding	L-fuculose-phosphate aldolase && PF00596:Class II Aldolase and Adducin N-terminal domain	Aldolase_II
b2802	35.044	35.9572	43.6281	42.4207	54.7841	49.2236	41.3194	40.657	145.085	247.699	177.332	173.134	170.709	216.199	207.114	234.399	42.8793	196.459	-2.19676	1.55186e-52	4.66922e-52	fucI	NC_000913.3	2935584	2937359	+	1776	protein_coding	L-fucose isomerase && PF02952:L-fucose isomerase, C-terminal domain|PF07882:L-fucose isomerase, second N-terminal domain|PF07881:L-fucose isomerase, first N-terminal domain	-
b2803	28.5544	35.9572	38.3399	22.458	32.8705	48.1536	42.4672	49.2813	166.111	238.621	153.604	223.377	144.815	184.74	171.958	191.02	37.2602	184.281	-2.30723	1.34434e-48	3.8051e-48	fucK	NC_000913.3	2937468	2938886	+	1419	protein_coding	L-fuculokinase && PF00370:FGGY family of carbohydrate kinases, N-terminal domain|PF02782:FGGY family of carbohydrate kinases, C-terminal domain	FGGY_N
b2799	71.386	56.8355	72.7136	76.1077	87.6546	66.3449	80.3434	71.4578	281.758	340.424	387.132	310.963	351.967	356.092	324.046	376.713	72.8554	341.137	-2.22565	7.03392e-109	3.41874e-108	fucO	NC_000913.3	2931865	2933013	-	1149	protein_coding	L-1%2C2-propanediol oxidoreductase && PF00465:Iron-containing alcohol dehydrogenase	-
b2804	57.1088	76.554	75.3577	87.3367	54.7841	66.3449	52.7971	51.7453	179.779	140.709	234.777	153.444	224.415	145.248	183.422	144.597	65.2536	175.799	-1.42417	3.95342e-21	7.01673e-21	fucU	NC_000913.3	2938888	2939310	+	423	protein_coding	L-fucose mutarotase && PF05025:RbsD / FucU transport protein family	-
b1675	16.8731	17.3986	14.5427	8.73367	17.5309	24.6118	18.3642	16.0164	128.263	123.85	189.82	114.065	164.955	137.216	137.567	130.898	16.7589	140.829	-3.04943	1.97866e-64	6.74948e-64	fumD	NC_000913.3	1754932	1755141	-	210	protein_coding	fumarase D && PF10965:Protein of unknown function (DUF2767)	-
b2929	223.243	182.106	187.733	209.608	248.72	194.754	210.041	205.749	71.4909	109.584	108.647	95.0541	100.699	115.797	88.654	122.527	207.744	101.557	1.02733	5.41186e-23	9.98944e-23	fumE	NC_000913.3	3074686	3075195	-	510	protein_coding	fumarase E && PF05068:Mannitol repressor	-
b3340	129588	138998	123066	127974	127350	124468	128940	129803	5388.1	3092.35	6960.89	3444.35	7047.98	4998.68	4208.77	3172	128773	4789.14	4.74923	2.75641e-187	2.19817e-186	fusA	NC_000913.3	3471400	3473514	-	2115	protein_coding	elongation factor G && PF03144:Elongation factor Tu domain 2|PF03764:Elongation factor G, domain IV|PF14492:Elongation Factor G, domain II|PF00009:Elongation factor Tu GTP binding domain|PF00679:Elongation factor G C-terminus	GTP_EFTU
b2661	112.92	128.75	129.562	129.757	130.386	103.798	111.333	130.595	4222.17	2845.95	4735.5	3062.78	4430.76	3151.28	3950.45	2684.18	122.138	3635.38	-4.89582	1.87195e-295	2.54573e-294	gabD	NC_000913.3	2791273	2792721	+	1449	protein_coding	NADP(+)-dependent succinate-semialdehyde dehydrogenase && PF00171:Aldehyde dehydrogenase family	Aldedh
b2663	22.0648	23.1982	29.0854	17.4673	36.1575	27.8221	35.5806	38.193	502.539	383.22	689.345	454.902	522.676	449.801	543.388	425.42	28.6961	496.411	-4.10493	3.05971e-137	1.78498e-136	gabP	NC_000913.3	2794253	2795653	+	1401	protein_coding	4-aminobutyrate:H(+) symporter && PF00324:Amino acid permease	AA_permease
b2662	92.1528	77.7139	105.765	103.556	102.994	97.3772	90.6732	114.579	3595.57	2500.33	4299.67	2726.69	3842.87	2913.66	3362.74	2303.66	98.1015	3193.15	-5.02487	1.64755e-283	2.16875e-282	gabT	NC_000913.3	2792735	2794015	+	1281	protein_coding	4-aminobutyrate aminotransferase GabT && PF00202:Aminotransferase class-III	Aminotran_3
b3517	7.78756	12.759	9.25446	7.486	5.47841	14.9811	17.2164	7.39219	15.7701	13.617	27.4739	29.1952	20.1398	21.4191	33.6274	23.5922	10.2944	23.1043	-1.15536	2.82016e-05	3.4308e-05	gadA	NC_000913.3	3666180	3667580	-	1401	protein_coding	glutamate decarboxylase A && PF00282:Pyridoxal-dependent decarboxylase conserved domain	-
b1492	1274.56	1287.5	1273.15	1258.9	1343.31	1368.63	1263.69	1445.17	6808.46	3941.79	8142.26	4810.41	7011.53	5074.98	6953.23	4283.88	1314.36	5878.32	-2.16071	7.86395e-57	2.50561e-56	gadC	NC_000913.3	1568954	1570489	-	1536	protein_coding	L-glutamate:4-aminobutyrate antiporter && PF13520:Amino acid permease	-
b3512	673.624	639.11	602.862	631.32	580.712	602.455	578.472	569.199	1318.38	770.98	1546.03	915.235	1260.18	1113.79	1754.74	1124.81	609.719	1225.52	-1.00637	2.64807e-13	3.93617e-13	gadE	NC_000913.3	3658366	3658893	+	528	protein_coding	DNA-binding transcriptional activator GadE && -	-
b4452	12.9793	19.7185	5.28826	9.98134	10.9568	9.63071	12.6254	12.3203	44.1562	29.8276	28.7227	32.59	37.4025	40.1608	45.8555	35.0077	11.6876	36.7154	-1.64532	3.9513e-14	5.96398e-14	gadY	NC_000913.3	3664864	3664968	+	105	protein_coding	small regulatory RNA GadY && -	-
b0759	1266.78	1422.05	1162.1	1378.67	1281.95	1306.57	1291.23	1261.6	312.247	224.356	390.879	231.525	316.483	275.771	229.278	225.267	1296.37	275.726	2.24155	2.77211e-95	1.21896e-94	galE	NC_000913.3	791039	792055	-	1017	protein_coding	UDP-glucose 4-epimerase && PF16363:GDP-mannose 4,6 dehydratase	-
b0757	1033.15	1081.04	1041.79	1125.4	1169.09	1098.97	1150.06	1033.67	346.941	298.925	385.883	293.31	341.418	351.407	317.167	325.724	1091.65	332.597	1.72295	2.37859e-189	1.90798e-188	galK	NC_000913.3	788831	789979	-	1149	protein_coding	galactokinase && PF00288:GHMP kinases N terminal domain|PF10509:Galactokinase galactose-binding signature|PF08544:GHMP kinases C terminal	GHMP_kinases
b0756	2035.15	2084.36	2014.83	2018.73	2010.58	2094.15	2060.23	2061.19	467.845	344.963	763.025	432.496	686.672	461.18	421.107	354.643	2047.4	491.491	2.06205	7.28856e-47	2.01985e-46	galM	NC_000913.3	787797	788837	-	1041	protein_coding	galactose-1-epimerase && PF01263:Aldose 1-epimerase	Aldose_epim
b2943	841.057	862.972	840.833	830.946	920.373	842.152	828.685	805.749	137.725	168.591	138.618	150.05	164.955	145.918	159.73	171.233	846.596	154.602	2.4457	0	0	galP	NC_000913.3	3088284	3089678	+	1395	protein_coding	galactose:H(+) symporter && PF00083:Sugar (and other) transporter	Sugar_tr
b2151	37.6399	27.8378	44.9502	32.4394	30.6791	24.6118	29.8418	51.7453	82.0043	120.607	102.403	116.781	146.733	114.458	101.646	102.74	34.9682	110.922	-1.67876	1.86854e-26	3.70909e-26	galS	NC_000913.3	2240628	2241668	-	1041	protein_coding	DNA-binding transcriptional dual regulator GalS && PF00356:Bacterial regulatory proteins, lacI family|PF13377:Periplasmic binding protein-like domain	LacI
b0758	1022.77	1116.99	872.563	1116.66	1107.73	989.823	884.925	1006.57	217.627	180.263	304.711	170.418	264.695	191.433	199.472	180.366	1014.75	213.623	2.25755	1.82751e-86	7.59676e-86	galT	NC_000913.3	789983	791029	-	1047	protein_coding	galactose-1-phosphate uridylyltransferase && PF01087:Galactose-1-phosphate uridyl transferase, N-terminal domain|PF02744:Galactose-1-phosphate uridyl transferase, C-terminal domain	-
b1779	44921.3	47630.5	46683.4	46707.7	45743.6	44435	48486.1	48279.6	3978.26	2301.92	4990.26	2647.93	4954.39	3117.82	3876.32	2643.84	46610.9	3563.84	3.70963	1.67242e-141	1.00272e-140	gapA	NC_000913.3	1862771	1863766	+	996	protein_coding	glyceraldehyde-3-phosphate dehydrogenase A && PF02800:Glyceraldehyde 3-phosphate dehydrogenase, C-terminal domain|PF00044:Glyceraldehyde 3-phosphate dehydrogenase, NAD binding domain	-
b4493	40.2357	27.8378	37.0178	23.7057	37.2532	34.2425	24.103	32.0328	136.674	168.591	168.59	163.629	145.774	141.901	140.624	162.101	32.0536	153.485	-2.26258	6.21786e-71	2.24203e-70	gapC	NC_000913.3	1489713	1490713	-	1001	protein_coding	glyceraldehyde-3-phosphate dehydrogenase && PF02800:Glyceraldehyde 3-phosphate dehydrogenase, C-terminal domain|PF00044:Glyceraldehyde 3-phosphate dehydrogenase, NAD binding domain	-
b3128	53.215	56.8355	50.2385	39.9254	55.8798	49.2236	37.8762	50.5133	267.04	361.174	342.175	369.353	324.155	325.972	317.167	340.945	49.2134	330.998	-2.75175	1.59695e-139	9.42337e-139	garD	NC_000913.3	3275282	3276853	+	1572	protein_coding	galactarate dehydratase && PF04295:D-galactarate dehydratase / Altronate hydrolase, C terminus|PF08666:SAF domain	-
b3124	85.6632	60.3153	67.4253	72.3647	67.9323	81.326	79.1956	89.9383	354.301	347.557	362.156	313.678	327.032	290.496	301.882	288.433	75.5201	323.192	-2.09419	4.31957e-104	2.03913e-103	garK	NC_000913.3	3270625	3271770	-	1146	protein_coding	glycerate 2-kinase 1 && PF02595:Glycerate kinase family	-
b3126	6.48964	11.5991	13.2207	11.229	15.3395	13.911	5.73881	13.5523	50.4642	56.4131	28.7227	57.7114	26.8531	52.209	45.8555	54.0337	11.385	46.5328	-2.04084	4.24256e-17	6.85992e-17	garL	NC_000913.3	3272787	3273557	-	771	protein_coding	alpha-dehydro-beta-deoxy-D-glucarate aldolase && PF03328:HpcH/HpaI aldolase/citrate lyase family	-
b3127	3.89378	10.4392	9.25446	2.49533	18.6266	9.63071	6.88657	14.7844	87.261	140.709	39.962	133.755	61.3785	113.12	99.3537	135.465	9.50138	101.375	-3.40916	6.16825e-26	1.20979e-25	garP	NC_000913.3	3273573	3274907	-	1335	protein_coding	galactarate/glucarate/glycerate transporter GarP && PF07690:Major Facilitator Superfamily	MFS_1
b3125	41.5337	42.9166	58.1709	37.43	53.6884	56.7142	56.2404	61.6016	183.984	221.762	131.125	203.687	157.282	213.522	208.643	281.584	51.037	200.199	-1.97591	1.10334e-35	2.59979e-35	garR	NC_000913.3	3271867	3272751	-	885	protein_coding	tartronate semialdehyde reductase && PF03446:NAD binding domain of 6-phosphogluconate dehydrogenase|PF14833:NAD-binding of NADP-dependent 3-hydroxyisobutyrate dehydrogenase	NAD_binding_2
b2094	5.19171	2.31982	1.32207	0	2.19136	5.3504	2.29552	4.92813	32.5915	77.8112	18.7322	54.3166	35.4844	49.5316	41.27	62.4051	2.94988	46.5178	-3.98317	1.44336e-21	2.58182e-21	gatA	NC_000913.3	2174597	2175049	-	453	protein_coding	galactitol-specific PTS enzyme IIA component && PF00359:Phosphoenolpyruvate-dependent sugar phosphotransferase system, EIIA 2	PTS_EIIA_2
b2093	0	1.15991	1.32207	2.49533	1.09568	2.14016	1.14776	2.46406	16.8214	33.7182	21.2298	23.7635	12.4675	24.0965	22.9278	32.7246	1.47812	23.4687	-3.99824	3.27157e-15	5.09144e-15	gatB	NC_000913.3	2174282	2174566	-	285	protein_coding	galactitol-specific PTS enzyme IIB component && PF02302:PTS system, Lactose/Cellobiose specific IIB subunit	PTS_IIB
b2092	15.5751	24.3581	23.7972	16.2197	27.3921	20.3315	19.512	20.9445	246.013	394.244	149.858	312.999	163.996	281.125	289.654	284.628	21.0163	265.315	-3.65846	1.23159e-63	4.1665e-63	gatC	NC_000913.3	2172921	2174278	-	1358	protein_coding	galactitol-specific PTS enzyme IIC component && PF03611:PTS system sugar-specific permease component	-
b2091	20.7668	15.0788	22.4751	6.23834	23.0093	14.9811	21.8075	25.8727	172.419	250.941	134.872	212.514	144.815	176.038	180.365	200.914	18.7787	184.11	-3.30017	3.84423e-64	1.30481e-63	gatD	NC_000913.3	2171833	2172873	-	1041	protein_coding	galactitol-1-phosphate 5-dehydrogenase && PF00107:Zinc-binding dehydrogenase|PF08240:Alcohol dehydrogenase GroES-like domain	ADH_N
b2096	1.29793	5.79955	3.9662	1.24767	7.66977	5.3504	3.44329	8.62422	112.493	151.732	39.962	128.323	57.5423	90.3618	133.745	116.439	4.67488	103.825	-4.4607	3.03832e-34	7.03006e-34	gatY	NC_000913.3	2176350	2177204	-	855	protein_coding	tagatose-1%2C6-bisphosphate aldolase 2 subunit GatY && PF01116:Fructose-bisphosphate aldolase class-II	F_bP_aldolase
b2095	1.29793	5.79955	15.8648	1.24767	12.0525	10.7008	3.44329	7.39219	151.393	200.364	59.9431	150.05	62.3375	147.256	156.673	170.472	7.22484	137.311	-4.2456	2.17522e-31	4.79015e-31	gatZ	NC_000913.3	2175059	2176321	-	1263	protein_coding	tagatose-1%2C6-bisphosphate aldolase 2 subunit GatZ && PF08013:Tagatose 6 phosphate kinase	-
b0124	14860	15930.2	13282.8	14993.2	15009.7	15622.1	14800.4	14842.3	653.932	569.319	761.776	656.552	685.713	621.153	603.765	590.565	14917.6	642.847	4.54109	0	0	gcd	NC_000913.3	138835	141225	-	2391	protein_coding	quinoprotein glucose dehydrogenase && PF01011:PQQ enzyme repeat|PF13360:PQQ-like domain	-
b0507	61.0026	44.0765	56.8488	49.9067	53.6884	64.2048	51.6493	52.9774	207.113	289.198	179.829	301.457	194.685	272.424	252.205	265.602	54.2943	245.314	-2.18271	9.00171e-57	2.86367e-56	gcl	NC_000913.3	533916	535697	+	1782	protein_coding	glyoxylate carboligase && PF00205:Thiamine pyrophosphate enzyme, central domain|PF02775:Thiamine pyrophosphate enzyme, C-terminal TPP binding domain|PF02776:Thiamine pyrophosphate enzyme, N-terminal TPP binding domain	TPP_enzyme_N
b4443	966.956	851.373	761.509	798.507	841.484	908.497	930.835	1217.25	53.6182	52.5226	84.9193	61.1062	96.8629	78.9829	83.3042	64.6882	909.551	72.0006	3.6664	4.21215e-169	2.99296e-168	gcvB	NC_000913.3	2942696	2942900	+	205	protein_coding	small regulatory RNA GcvB && -	-
b2904	299.821	288.817	268.379	265.753	287.069	268.59	244.473	291.991	131.417	103.748	176.083	123.57	141.938	141.901	115.403	104.262	276.862	129.79	1.10638	9.18517e-29	1.92075e-28	gcvH	NC_000913.3	3049160	3049549	-	390	protein_coding	glycine cleavage system H protein && PF01597:Glycine cleavage H-protein	-
b2903	1648.37	1801.34	1564	1517.16	1679.68	1721.76	1634.41	1718.68	427.894	460.383	651.881	539.092	672.286	603.75	512.818	468.038	1660.68	542.018	1.61732	1.81316e-70	6.50363e-70	gcvP	NC_000913.3	3046168	3049041	-	2874	protein_coding	glycine decarboxylase && PF02347:Glycine cleavage system P-protein	-
b1761	878.697	920.968	1007.41	966.942	922.564	970.562	935.426	878.438	135.623	169.239	142.365	166.345	125.634	192.772	136.802	175.8	935.126	155.572	2.5755	2.44556e-228	2.43784e-227	gdhA	NC_000913.3	1842371	1843714	+	1344	protein_coding	glutamate dehydrogenase && PF00208:Glutamate/Leucine/Phenylalanine/Valine dehydrogenase|PF02812:Glu/Leu/Phe/Val dehydrogenase, dimerisation domain	-
b0984	33.7461	22.0383	43.6281	34.9347	44.923	36.3827	43.615	44.3531	167.163	256.129	107.398	232.203	108.371	190.764	222.399	254.186	37.9526	192.327	-2.34645	1.66974e-28	3.47047e-28	gfcD	NC_000913.3	1045849	1047945	-	2097	protein_coding	putative lipoprotein GfcD && PF06082:Exopolysaccharide biosynthesis protein YbjH	-
b0983	14.2772	18.5585	18.5089	24.9533	19.7223	20.3315	20.6597	7.39219	82.0043	97.9125	43.7085	81.4749	43.1567	82.3296	77.9544	85.9972	18.0505	74.3173	-2.0477	6.71247e-20	1.15687e-19	gfcE	NC_000913.3	1044664	1045803	-	1140	protein_coding	putative exopolysaccharide export lipoprotein GfcE && PF02563:Polysaccharide biosynthesis/export protein|PF10531:SLBB domain	-
b3447	140.176	138.029	126.918	139.739	141.343	130.55	131.993	171.252	480.461	564.78	519.506	530.945	501.577	484.607	523.517	487.825	140	511.652	-1.87195	5.79232e-153	3.73454e-152	ggt	NC_000913.3	3585081	3586823	-	1743	protein_coding	glutathione hydrolase proenzyme && PF01019:Gamma-glutamyltranspeptidase	-
b4128	9.08549	10.4392	9.25446	8.73367	12.0525	4.28032	9.1821	12.3203	21.0267	39.554	14.9858	34.6268	16.3037	33.4673	31.3346	28.1584	9.4185	27.4322	-1.57557	1.01825e-08	1.35251e-08	ghoS	NC_000913.3	4352584	4352880	+	297	protein_coding	antitoxin of the GhoTS toxin-antitoxin system && PF11080:Protein of unknown function (DUF2622)	-
b4559	9.08549	5.79955	18.5089	8.73367	5.47841	6.42048	6.88657	9.85625	18.9241	18.8044	16.2346	25.1214	24.935	23.4271	13.7567	28.9194	8.84617	21.2653	-1.30065	1.87986e-06	2.36973e-06	ghoT	NC_000913.3	4352908	4353081	+	174	protein_coding	toxin of the GhoTS toxin-antitoxin system && PF10753:Protein of unknown function (DUF2566)	-
b1033	362.122	370.011	338.449	389.272	362.671	339.215	368.432	347.433	134.571	179.614	154.853	169.06	155.364	190.094	129.924	164.384	359.701	159.733	1.16233	1.67948e-48	4.74715e-48	ghrA	NC_000913.3	1097886	1098824	+	939	protein_coding	glyoxylate/hydroxypyruvate reductase A && PF02826:D-isomer specific 2-hydroxyacid dehydrogenase, NAD binding domain	2-Hacid_dh_C
b3553	1037.04	1132.07	1088.06	1084.22	1160.33	1199.56	1156.94	1238.19	198.703	219.168	182.327	190.108	197.562	204.151	208.643	221.462	1137.05	202.765	2.48191	0	0	ghrB	NC_000913.3	3717310	3718284	+	975	protein_coding	glyoxylate reductase && PF00389:D-isomer specific 2-hydroxyacid dehydrogenase, catalytic domain|PF02826:D-isomer specific 2-hydroxyacid dehydrogenase, NAD binding domain	2-Hacid_dh_C
b4064	2412.85	2572.68	2177.44	2403.01	2389.68	2388.42	2383.9	2496.1	190.292	267.152	141.116	219.982	142.897	226.908	210.171	231.355	2403.01	203.734	3.55015	1.62165e-239	1.74349e-238	ghxP	NC_000913.3	4278479	4279828	+	1350	protein_coding	guanine/hypoxanthine transporter GhxP && PF00860:Permease family	-
b4464	79.1736	61.4752	89.9004	84.8414	92.0373	86.6764	79.1956	87.4742	270.194	404.618	196.064	363.921	179.34	277.779	301.118	331.051	82.5968	290.511	-1.81882	7.95398e-29	1.66498e-28	ghxQ	NC_000913.3	3027121	3028488	+	1368	protein_coding	guanine/hypoxanthine transporter GhxQ && PF00860:Permease family	-
b3945	149.262	175.146	194.344	164.692	190.649	166.932	156.096	182.341	383.738	449.36	310.955	372.748	321.278	334.673	363.023	348.555	172.433	360.541	-1.06754	1.33388e-32	2.9952e-32	gldA	NC_000913.3	4137932	4139035	-	1104	protein_coding	L-1%2C2-propanediol dehydrogenase/glycerol dehydrogenase && PF00465:Iron-containing alcohol dehydrogenase	-
b3049	800.821	686.666	1049.72	768.563	731.916	738.355	935.426	830.389	2320.3	1493.98	3047.11	1928.24	2685.31	1410.31	2016.12	1512.18	817.732	2051.69	-1.32662	5.06206e-17	8.15609e-17	glgS	NC_000913.3	3191739	3191939	-	201	protein_coding	surface composition regulator && PF08971:Glycogen synthesis protein	-
b3176	2241.52	2381.29	2266.02	2318.17	2233	2363.81	2420.63	2345.79	465.743	504.476	548.229	447.433	439.24	495.986	473.076	477.17	2321.28	481.419	2.27234	0	0	glmM	NC_000913.3	3322733	3324070	-	1338	protein_coding	phosphoglucosamine mutase && PF00408:Phosphoglucomutase/phosphomannomutase, C-terminal domain|PF02878:Phosphoglucomutase/phosphomannomutase, alpha/beta/alpha domain I|PF02879:Phosphoglucomutase/phosphomannomutase, alpha/beta/alpha domain II|PF02880:Phosphoglucomutase/phosphomannomutase, alpha/beta/alpha domain III	PGM_PMM_III
b3729	14429.1	15511.5	12944.3	14187.2	13963.4	13713.1	13689.4	14318.7	1125.98	834.526	1624.71	958.688	1538.3	1178.05	1008.06	901.068	14094.6	1146.17	3.62183	1.18659e-183	9.28252e-183	glmS	NC_000913.3	3911839	3913668	-	1830	protein_coding	L-glutamine--D-fructose-6-phosphate aminotransferase && PF13522:Glutamine amidotransferase domain|PF01380:SIS domain	SIS
b3730	3850.95	4120	3547.1	3782.93	3785.58	3783.8	3628.08	3968.37	701.242	547.921	1047.75	592.73	975.342	736.281	732.16	573.061	3808.35	738.312	2.36934	8.0928e-83	3.25217e-82	glmU	NC_000913.3	3913830	3915200	-	1371	protein_coding	fused N-acetylglucosamine-1-phosphate uridyltransferase and glucosamine-1-phosphate acetyltransferase && PF00132:Bacterial transferase hexapeptide (six repeats)|PF12804:MobA-like NTP transferase domain	Hexapep
b4441	9.08549	16.2387	6.61033	19.9627	18.6266	13.911	11.4776	12.3203	28.3861	21.3981	52.4502	33.2689	37.4025	26.7739	19.1065	22.8311	13.5291	30.2022	-1.12516	1.47868e-05	1.8139e-05	glmY	NC_000913.3	2691157	2691340	-	184	protein_coding	small regulatory RNA GlmY && -	-
b3870	8918.06	9220.12	7874.22	8501.61	8560.56	8496.43	8654.13	8343.32	175.573	177.021	171.087	163.629	338.541	316.601	145.209	186.454	8571.06	209.264	5.35567	7.22085e-255	8.42501e-254	glnA	NC_000913.3	4056625	4058034	-	1410	protein_coding	glutamine synthetase && PF03951:Glutamine synthetase, beta-Grasp domain|PF00120:Glutamine synthetase, catalytic domain	-
b2553	543.832	520.799	542.047	570.184	529.214	504.007	510.754	569.199	283.861	182.856	325.94	227.451	300.179	202.812	266.726	231.355	536.255	252.648	1.09431	1.45532e-25	2.83404e-25	glnB	NC_000913.3	2687070	2687408	-	339	protein_coding	nitrogen regulatory protein PII-1 && PF00543:Nitrogen regulatory protein P-II	-
b0167	1255.1	1235.3	1185.89	1265.13	1253.46	1219.89	1264.83	1225.87	455.229	439.634	608.172	530.945	587.891	491.97	478.426	520.55	1238.19	514.102	1.27238	9.29429e-89	3.94335e-88	glnD	NC_000913.3	185978	188650	-	2673	protein_coding	PII uridylyltransferase/uridylyl removing enzyme && PF01966:HD domain|PF01842:ACT domain|PF01909:Nucleotidyltransferase domain|PF08335:GlnD PII-uridylyltransferase	HD
b3053	1233.03	1224.86	1258.61	1231.45	1212.92	1248.78	1274.02	1201.23	518.309	615.357	492.033	548.598	455.543	507.365	479.19	504.568	1235.61	515.12	1.25841	4.72259e-113	2.37692e-112	glnE	NC_000913.3	3196801	3199641	-	2841	protein_coding	fused glutamine synthetase deadenylase/glutamine synthetase adenylyltransferase && PF08335:GlnD PII-uridylyltransferase|PF03710:Glutamate-ammonia ligase adenylyltransferase	-
b3868	741.116	765.54	713.915	799.755	789.987	723.374	760.967	842.709	347.993	306.058	372.146	336.084	386.493	300.537	317.167	298.327	767.17	333.1	1.21091	3.17515e-78	1.21758e-77	glnG	NC_000913.3	4053869	4055278	-	1410	protein_coding	DNA-binding transcriptional dual regulator NtrC && PF02954:Bacterial regulatory protein, Fis family|PF00072:Response regulator receiver domain|PF00158:Sigma-54 interaction domain	Sigma54_activat
b0450	6.48964	3.47973	10.5765	4.99067	6.57409	7.49055	3.44329	14.7844	68.3369	79.7565	27.4739	69.9326	40.2796	46.1849	63.4335	67.7323	7.22861	57.8913	-3.0221	2.16235e-23	4.02027e-23	glnK	NC_000913.3	472598	472936	+	339	protein_coding	nitrogen regulator GlnK && PF00543:Nitrogen regulatory protein P-II	-
b3869	664.539	632.15	604.184	585.156	636.591	688.061	626.678	670.225	216.576	205.551	226.035	203.687	234.005	190.764	239.977	171.994	638.448	211.074	1.60353	4.49338e-118	2.33895e-117	glnL	NC_000913.3	4055290	4056339	-	1050	protein_coding	sensory histidine kinase NtrB && PF00989:PAS fold|PF00512:His Kinase A (phospho-acceptor) domain|PF02518:Histidine kinase-, DNA gyrase B-, and HSP90-like ATPase	HATPase_c
b0810	746.308	778.299	711.271	677.483	718.767	757.616	767.853	740.451	172.419	142.654	274.739	179.924	262.777	210.844	164.316	185.693	737.256	199.171	1.89632	3.28222e-61	1.08623e-60	glnP	NC_000913.3	846460	847119	-	660	protein_coding	L-glutamine ABC transporter membrane subunit && PF00528:Binding-protein-dependent transport system inner membrane component	BPD_transp_1
b0809	861.824	912.849	781.34	898.321	771.36	823.961	860.822	914.167	180.83	172.482	293.471	181.282	265.654	229.586	175.78	183.41	853.08	210.312	2.02778	2.39667e-76	9.01385e-76	glnQ	NC_000913.3	845741	846463	-	723	protein_coding	L-glutamine ABC transporter ATP binding subunit && PF07673:Protein of unknown function (DUF1602)|PF00005:ABC transporter	ABC_tran
b0680	5061.92	5317.02	4766.04	5080.5	4893.32	4867.79	4894.06	5101.84	512.001	362.471	638.144	411.448	556.242	494.647	481.483	403.35	4997.81	482.473	3.37776	3.09249e-279	4.03202e-278	glnS	NC_000913.3	706093	707757	+	1665	protein_coding	glutamine--tRNA ligase && PF03950:tRNA synthetases class I (E and Q), anti-codon binding domain|PF00749:tRNA synthetases class I (E and Q), catalytic domain	-
b0670	1531.55	1663.31	1567.97	1865.26	1600.79	1514.16	1555.22	1662.01	125.109	67.4364	131.125	93.0172	99.74	82.999	87.1255	63.9271	1620.03	93.81	4.1303	3.5648e-261	4.25599e-260	glnU	NC_000913.3	696865	696939	-	75	protein_coding	tRNA-Gln && -	-
b0665	395.868	460.484	416.451	421.712	430.603	434.452	370.727	432.443	3.15401	5.18742	11.2393	4.07375	11.5085	9.37085	7.64259	5.32726	420.342	7.18796	5.91624	5.44543e-222	5.28709e-221	glnV	NC_000913.3	696542	696616	-	75	protein_coding	tRNA-Gln && -	-
b0668	404.953	528.919	378.111	525.268	449.23	465.484	418.933	473.1	9.46204	5.18742	9.99051	8.14749	2.87712	9.37085	3.8213	12.9376	455.5	7.72429	5.89404	5.24658e-206	4.70474e-205	glnW	NC_000913.3	696756	696830	-	75	protein_coding	tRNA-Gln && -	-
b1651	667.135	675.067	633.269	668.75	654.122	609.945	685.214	705.954	177.676	145.896	174.834	172.455	194.685	163.99	139.095	127.854	662.432	162.061	2.03996	7.42435e-156	4.87869e-155	gloA	NC_000913.3	1727837	1728244	+	408	protein_coding	glyoxalase I && PF00903:Glyoxalase/Bleomycin resistance protein/Dioxygenase superfamily	Glyoxalase
b0927	1932.61	1921.97	1788.75	1824.09	1839.65	1849.1	1857.08	1966.32	779.041	577.748	1474.85	759.075	1218.94	800.538	632.806	636.988	1872.45	859.998	1.12429	1.6712e-11	2.37907e-11	gloC	NC_000913.3	983650	984297	+	648	protein_coding	hydroxyacylglutathione hydrolase GloC && PF00753:Metallo-beta-lactamase superfamily	Lactamase_B
b2241	79.1736	77.7139	96.5108	111.042	76.6977	84.5363	90.6732	91.1703	304.888	456.493	158.599	365.279	148.651	291.166	374.487	323.441	88.4398	302.875	-1.78003	2.46742e-18	4.10937e-18	glpA	NC_000913.3	2352647	2354275	+	1629	protein_coding	anaerobic glycerol-3-phosphate dehydrogenase subunit A && PF04324:BFD-like [2Fe-2S] binding domain|PF01266:FAD dependent oxidoreductase	DAO
b2242	49.3212	22.0383	44.9502	36.1824	43.8273	35.3126	40.1717	39.425	141.931	182.208	82.4217	162.271	79.6002	163.321	155.145	168.95	38.9036	141.981	-1.87739	4.8199e-21	8.53616e-21	glpB	NC_000913.3	2354265	2355524	+	1260	protein_coding	anaerobic glycerol-3-phosphate dehydrogenase subunit B && PF00890:FAD binding domain	-
b2243	16.8731	16.2387	33.0516	23.7057	13.1482	31.0323	34.4329	28.3367	80.953	90.7798	68.6848	103.881	70.0098	72.9588	64.962	98.1738	24.6024	81.3003	-1.73194	3.32411e-20	5.78234e-20	glpC	NC_000913.3	2355521	2356711	+	1191	protein_coding	anaerobic glycerol-3-phosphate dehydrogenase subunit C && PF02754:Cysteine-rich domain|PF13183:4Fe-4S dicluster domain	-
b3426	4816.61	4320.66	5642.57	5270.15	4323.56	4541.42	4803.39	4491.99	2468.54	1251.46	2671.21	2316.6	2804.23	2771.76	2553.39	1521.31	4776.29	2294.81	1.0578	1.17983e-12	1.73179e-12	glpD	NC_000913.3	3562013	3563518	+	1506	protein_coding	aerobic glycerol 3-phosphate dehydrogenase && PF01266:FAD dependent oxidoreductase|PF16901:C-terminal domain of alpha-glycerophosphate oxidase	DAO
b3425	346.547	341.013	331.838	325.641	322.131	343.495	298.418	309.24	69.3883	54.4679	97.4075	68.5747	85.3544	79.6522	64.1978	88.2803	327.29	75.9154	2.12537	2.44976e-107	1.17674e-106	glpE	NC_000913.3	3561497	3561823	-	327	protein_coding	thiosulfate sulfurtransferase GlpE && PF00581:Rhodanese-like domain	Rhodanese
b3424	715.158	786.418	695.406	734.876	789.987	758.686	703.578	765.092	161.906	237.973	221.04	177.208	181.258	198.127	179.601	207.763	743.65	195.609	1.9251	1.01266e-151	6.44804e-151	glpG	NC_000913.3	3560622	3561452	-	831	protein_coding	rhomboid protease && PF01694:Rhomboid family|PF12122:Cytoplasmic N-terminal domain of rhomboid serine protease	Rhomboid
b3926	669.73	682.027	757.543	729.885	667.27	720.163	802.286	763.859	231.294	247.699	290.974	387.685	318.401	483.937	431.806	260.275	724.096	331.509	1.12456	1.44868e-15	2.26829e-15	glpK	NC_000913.3	4115714	4117222	-	1509	protein_coding	glycerol kinase && PF00370:FGGY family of carbohydrate kinases, N-terminal domain|PF02782:FGGY family of carbohydrate kinases, C-terminal domain	FGGY_N
b2239	115.516	122.95	117.664	107.299	98.6114	110.218	122.811	145.38	601.365	468.164	704.331	465.086	640.638	483.937	563.259	478.692	117.556	550.684	-2.2254	1.00666e-84	4.09341e-84	glpQ	NC_000913.3	2349935	2351011	-	1077	protein_coding	glycerophosphoryl diester phosphodiesterase && PF03009:Glycerophosphoryl diester phosphodiesterase family	-
b3423	748.904	714.504	680.864	820.965	667.27	718.023	625.531	671.457	117.75	116.717	126.13	121.533	145.774	145.918	117.696	127.093	705.94	127.326	2.47087	1.85822e-228	1.85686e-227	glpR	NC_000913.3	3559848	3560605	-	758	protein_coding	DNA-binding transcriptional repressor GlpR && PF00455:DeoR C terminal sensor domain|PF08220:DeoR-like helix-turn-helix domain	DeoR
b2240	36.342	32.4775	56.8488	42.4207	54.7841	62.0646	44.7627	40.657	230.243	317.729	169.839	285.162	163.037	288.488	278.19	287.672	46.2947	252.545	-2.44921	2.08876e-44	5.65121e-44	glpT	NC_000913.3	2351016	2352374	-	1359	protein_coding	sn-glycerol 3-phosphate:phosphate antiporter && PF07690:Major Facilitator Superfamily	MFS_1
b3925	421.826	483.682	449.502	451.656	461.282	443.013	480.912	494.045	214.473	204.255	198.561	209.119	163.996	159.304	198.707	175.8	460.74	190.527	1.27642	1.7717e-70	6.36046e-70	glpX	NC_000913.3	4114569	4115579	-	1011	protein_coding	fructose-1%2C6-bisphosphatase 2 && PF03320:Bacterial fructose-1,6-bisphosphatase, glpX-encoded	-
b0485	259.585	247.061	203.598	199.627	222.423	231.137	198.563	218.07	690.729	545.976	952.845	647.047	964.793	692.774	584.658	479.454	222.508	694.784	-1.64059	2.29382e-31	5.04863e-31	glsA	NC_000913.3	511641	512573	+	933	protein_coding	glutaminase 1 && PF04960:Glutaminase	-
b1524	351.738	396.689	325.228	401.749	313.365	352.056	325.965	340.041	112.493	141.357	48.7037	124.249	79.6002	110.442	121.517	135.465	350.854	109.228	1.67116	1.94823e-28	4.0452e-28	glsB	NC_000913.3	1612325	1613251	-	927	protein_coding	glutaminase 2 && PF04960:Glutaminase	-
b3212	7287.86	6620.76	8738.85	8129.8	6977.3	7032.56	7941.37	6822.99	401.611	466.867	294.72	391.759	261.818	351.407	348.502	435.313	7443.94	369	4.33101	0	0	gltB	NC_000913.3	3354725	3359185	+	4461	protein_coding	glutamate synthase subunit GltB && PF04898:Glutamate synthase central domain|PF01493:GXGXG motif|PF01645:Conserved region in glutamate synthase|PF00310:Glutamine amidotransferases class-II	GATase_2
b3213	1897.57	1673.75	2193.31	2243.31	1917.44	1761.35	2218.62	1941.68	134.571	202.309	109.896	188.071	123.716	162.651	154.38	191.781	1980.88	158.422	3.63337	8.04778e-210	7.2963e-209	gltD	NC_000913.3	3359198	3360616	+	1419	protein_coding	glutamate synthase subunit GltD && PF07992:Pyridine nucleotide-disulphide oxidoreductase|PF13450:NAD(P)-binding Rossmann-like domain|PF14691:Dihydroprymidine dehydrogenase domain II, 4Fe-4S cluster	Pyr_redox_2
b0655	433.508	460.484	501.063	491.581	441.56	434.452	474.026	413.963	4372.51	2722.1	6321.49	3304.49	6046.74	3976.59	3472.79	3245.06	456.329	4182.72	-3.19603	1.6427e-91	7.04969e-91	gltI	NC_000913.3	686839	687747	-	909	protein_coding	glutamate/aspartate ABC transporter periplasmic binding protein && PF00497:Bacterial extracellular solute-binding proteins, family 3	-
b0653	42.8316	59.1554	54.2047	57.3927	73.4107	71.6953	45.9105	56.6734	169.265	178.966	164.843	168.381	133.306	129.853	149.795	162.101	57.6593	157.064	-1.43791	1.17302e-32	2.63545e-32	gltK	NC_000913.3	685255	685929	-	675	protein_coding	glutamate/aspartate ABC transporter membrane subunit GltK && PF00528:Binding-protein-dependent transport system inner membrane component	BPD_transp_1
b4077	13087	13659.1	12038.7	13608.3	12637.6	12876.3	13161.4	13217.2	858.943	714.567	1000.3	765.864	1081.8	1014.73	724.518	696.349	13035.7	857.133	3.92853	0	0	gltP	NC_000913.3	4294481	4295794	+	1314	protein_coding	glutamate/aspartate : H(+) symporter GltP && PF00375:Sodium:dicarboxylate symporter family	SDF
b2590	14.2772	24.3581	17.1868	27.4487	15.3395	21.4016	13.7731	9.85625	0	0	0	0.678958	0	0	0	0	17.9552	0.0848697	6.5265	1.5941e-17	2.6042e-17	gltW	NC_000913.3	2729369	2729444	-	76	protein_coding	tRNA-Glu && -	-
b2400	7438.42	7745.87	7332.17	7543.4	7465.98	7550.48	7473.08	7697.73	567.722	454.547	665.618	434.533	682.836	558.235	505.939	489.347	7530.89	544.847	3.79343	0	0	gltX	NC_000913.3	2519257	2520672	-	1416	protein_coding	glutamate--tRNA ligase && PF00749:tRNA synthetases class I (E and Q), catalytic domain	-
b0144	460.764	487.162	384.721	480.352	521.545	525.409	470.583	570.431	140.879	144.599	181.078	118.818	164.955	139.224	127.631	127.854	487.621	143.13	1.77967	1.51596e-76	5.71198e-76	gluQ	NC_000913.3	159186	160112	-	927	protein_coding	glutamyl-Q tRNA(Asp) synthetase && PF00749:tRNA synthetases class I (E and Q), catalytic domain	-
b3682	3.89378	6.95945	9.25446	11.229	14.2439	11.7709	10.3299	11.0883	67.2856	110.233	28.7227	76.7222	39.3206	78.9829	64.962	114.156	9.8462	72.548	-2.88121	1.00236e-20	1.76454e-20	glvB	NC_000913.3	3861987	3862472	-	486	protein_coding	putative PTS enzyme II component GlvB && PF00367:phosphotransferase system, EIIB	-
b3683	14.2772	16.2387	17.1868	11.229	38.3489	23.5417	18.3642	35.7289	144.033	229.543	56.1966	190.787	111.248	149.264	182.658	185.693	21.8644	156.178	-2.83445	6.11001e-24	1.15215e-23	glvC	NC_000913.3	3862497	3863603	-	1107	protein_coding	putative PTS enzyme II component GlvC && PF02378:Phosphotransferase system, EIIC	-
b0514	19.4689	20.8784	13.2207	12.4767	21.9136	31.0323	22.9552	23.4086	277.553	427.962	151.106	300.778	216.743	290.496	330.924	374.43	20.6693	296.249	-3.83444	2.18923e-65	7.53661e-65	glxK	NC_000913.3	541888	543033	+	1146	protein_coding	glycerate 2-kinase 2 && PF02595:Glycerate kinase family	-
b0509	12.9793	3.47973	14.5427	16.2197	12.0525	14.9811	14.9209	19.7125	106.185	157.568	66.1871	150.729	92.0677	105.087	108.525	151.446	13.6111	117.224	-3.11775	5.32403e-38	1.3062e-37	glxR	NC_000913.3	536586	537464	+	879	protein_coding	tartronate semialdehyde reductase 2 && PF03446:NAD binding domain of 6-phosphogluconate dehydrogenase|PF14833:NAD-binding of NADP-dependent 3-hydroxyisobutyrate dehydrogenase	NAD_binding_2
b2551	8602.66	9192.28	8396.44	8610.15	8550.7	8527.46	8713.81	8439.42	595.057	457.789	977.821	540.45	943.694	732.265	515.111	528.921	8629.12	661.389	3.70786	5.53309e-147	3.44309e-146	glyA	NC_000913.3	2684254	2685507	-	1254	protein_coding	serine hydroxymethyltransferase && PF00464:Serine hydroxymethyltransferase	SHMT
b3560	4219.56	4515.53	4004.54	4189.67	4207.42	4117.66	4219.17	4371.25	212.37	193.88	252.26	228.13	306.892	242.303	204.821	202.436	4230.6	230.387	4.20479	0	0	glyQ	NC_000913.3	3724407	3725318	-	912	protein_coding	glycine--tRNA ligase subunit alpha && PF02091:Glycyl-tRNA synthetase alpha subunit	-
b3559	8823.31	9308.27	8766.61	8978.21	8670.13	8736.13	8830.88	9104.71	591.903	454.547	640.641	471.876	756.682	583.001	509.761	449.773	8902.28	557.273	4.0011	0	0	glyS	NC_000913.3	3722328	3724397	-	2070	protein_coding	glycine--tRNA ligase subunit beta && PF02092:Glycyl-tRNA synthetase beta subunit|PF05746:DALR anticodon binding domain	-
b3978	2848.95	2862.66	2395.58	2653.79	2520.07	2719.07	2667.4	3056.67	15.7701	16.2107	22.4786	16.9739	33.5664	14.7256	21.3993	12.9376	2715.52	19.2578	7.17837	0	0	glyT	NC_000913.3	4175673	4175747	+	75	protein_coding	tRNA-Gly && -	-
b1911	550.321	547.477	580.387	540.24	530.31	600.314	601.428	689.938	60.9776	31.1245	54.9478	40.7375	72.8869	38.8221	55.0267	32.7246	580.052	48.406	3.60848	4.62133e-145	2.83281e-144	glyW	NC_000913.3	1992042	1992117	-	76	protein_coding	tRNA-Gly && -	-
b4164	41.5337	49.8761	48.9164	41.173	44.923	42.8032	42.4672	50.5133	1.05134	0	0	2.03687	1.91808	1.33869	3.8213	3.04415	45.2757	1.6513	4.72444	1.92967e-36	4.60496e-36	glyX	NC_000913.3	4392472	4392547	+	76	protein_coding	tRNA-Gly && -	-
b4165	18.171	13.9189	15.8648	11.229	13.1482	13.911	11.4776	19.7125	9.46204	6.48427	3.74644	8.82645	3.83615	4.68542	1.52852	6.0883	14.6791	5.5822	1.37863	4.35669e-06	5.42538e-06	glyY	NC_000913.3	4392583	4392658	+	76	protein_coding	tRNA-Gly && -	-
b2053	785.246	815.416	661.033	742.362	774.647	811.12	812.616	756.467	68.3369	100.506	34.9668	93.0172	53.7062	80.3216	94.0039	95.8907	769.863	77.5937	3.29048	3.94248e-116	2.02397e-115	gmd	NC_000913.3	2127193	2128314	-	1122	protein_coding	GDP-mannose 4%2C6-dehydratase && PF16363:GDP-mannose 4,6 dehydratase	-
b3648	1693.8	1766.54	1570.61	1795.39	1715.84	1746.37	1639	1596.71	512.001	326.807	695.589	391.08	584.055	477.913	472.312	356.165	1690.53	476.99	1.82947	2.58836e-46	7.14408e-46	gmk	NC_000913.3	3821428	3822051	+	624	protein_coding	guanylate kinase && PF00625:Guanylate kinase	-
b2051	90.8549	122.95	96.5108	104.804	126.003	95.2371	105.594	105.955	28.3861	50.5773	17.4834	46.1691	30.6892	45.5156	45.0913	43.3791	105.989	38.4114	1.42899	2.24734e-20	3.92592e-20	gmm	NC_000913.3	2125743	2126222	-	480	protein_coding	GDP-mannose mannosyl hydrolase && PF00293:NUDIX domain	NUDIX
b2029	9981.06	10367.3	9602.16	10208.4	9655.15	9789.09	10310.4	10345.4	774.836	523.929	1076.48	592.73	973.424	672.693	574.723	582.194	10032.4	721.376	3.80049	2.14127e-177	1.61362e-176	gnd	NC_000913.3	2099862	2101268	-	1407	protein_coding	6-phosphogluconate dehydrogenase%2C decarboxylating && PF03446:NAD binding domain of 6-phosphogluconate dehydrogenase|PF00393:6-phosphogluconate dehydrogenase, C-terminal domain	NAD_binding_2
b4517	33.7461	26.6779	30.4075	26.201	20.818	28.8921	25.2508	20.9445	76.7476	96.6156	47.4549	69.9326	65.2146	74.2975	69.5476	75.3427	26.6172	71.8941	-1.45197	5.76524e-19	9.73195e-19	gnsA	NC_000913.3	1052067	1052240	+	174	protein_coding	putative phosphatidylethanolamine synthesis regulator GnsA && PF08178:GnsA/GnsB toxin of bacterial toxin-antitoxin system	-
b3437	728.137	685.506	664.999	648.787	647.548	602.455	612.905	714.578	43.1048	47.3352	42.4597	53.6376	34.5254	40.8301	61.1407	53.2726	663.114	47.0383	3.80048	0	0	gntK	NC_000913.3	3577065	3577592	-	528	protein_coding	D-gluconate kinase%2C thermostable && PF01202:Shikimate kinase	SKI
b4321	1.29793	0	9.25446	0	7.66977	3.21024	1.14776	1.23203	12.616	33.0698	11.2393	25.8004	16.3037	28.7819	21.3993	23.5922	2.97652	21.6003	-2.87873	3.67236e-10	5.04596e-10	gntP	NC_000913.3	4549953	4551296	-	1344	protein_coding	fructuronate transporter && PF02447:GntP family permease	-
b3415	870.909	792.218	809.104	764.82	714.385	817.541	806.877	829.157	175.573	195.177	143.614	200.971	185.094	188.756	189.536	203.958	800.626	185.335	2.098	6.47431e-230	6.51715e-229	gntT	NC_000913.3	3546559	3547875	+	1317	protein_coding	high-affinity gluconate transporter && PF02447:GntP family permease	-
b4476	1704.18	1790.9	1538.88	1625.71	1589.83	1632.94	1673.44	1685.42	177.676	263.261	124.881	238.993	186.053	221.554	231.57	225.267	1655.16	208.657	2.97689	1.4085e-173	1.03298e-172	gntU	NC_000913.3	3575721	3577061	-	1341	protein_coding	low-affinity gluconate transporter && PF02447:GntP family permease	-
b3500	2543.94	2564.56	2457.72	2576.43	2528.83	2490.07	2496.38	2570.02	661.291	485.023	807.982	520.76	717.361	545.517	511.289	504.568	2528.49	594.224	2.0937	4.82918e-100	2.21108e-99	gor	NC_000913.3	3646299	3647651	+	1353	protein_coding	glutathione reductase (NADPH) && PF02852:Pyridine nucleotide-disulphide oxidoreductase, dimerisation domain|PF07992:Pyridine nucleotide-disulphide oxidoreductase	Pyr_redox_2
b3385	960.466	1139.03	961.141	996.886	894.077	988.753	883.777	1094.04	78.8503	110.233	102.403	83.5118	101.658	113.789	94.7681	111.872	989.772	99.6356	3.30685	0	0	gph	NC_000913.3	3513631	3514389	-	759	protein_coding	phosphoglycolate phosphatase && PF00702:haloacid dehalogenase-like hydrolase	Hydrolase
b3612	3745.82	3801.02	3599.98	3775.44	3609.18	3645.76	3613.16	3569.19	607.673	421.478	776.762	430.459	721.197	495.316	485.304	465.755	3669.94	550.493	2.74101	7.22954e-118	3.7537e-117	gpmM	NC_000913.3	3785260	3786804	+	1545	protein_coding	2%2C3-bisphosphoglycerate-independent phosphoglycerate mutase && PF06415:BPG-independent PGAM N-terminus (iPGM_N)|PF01676:Metalloenzyme superfamily	-
b3779	2006.6	1973.01	1894.52	2013.74	1987.57	1931.49	1979.89	1936.75	295.426	308.651	238.523	314.357	297.302	327.98	281.247	289.955	1965.44	294.18	2.7293	0	0	gpp	NC_000913.3	3962745	3964229	-	1485	protein_coding	guanosine-5'-triphosphate%2C3'-diphosphate phosphatase && PF02541:Ppx/GppA phosphatase family	-
b3001	70.0881	92.7927	100.477	84.8414	106.281	74.9055	101.003	75.1539	474.153	437.04	748.039	424.348	642.556	504.018	466.962	468.038	88.1929	520.644	-2.55766	1.55502e-74	5.76918e-74	gpr	NC_000913.3	3147897	3148937	+	1041	protein_coding	L-glyceraldehyde 3-phosphate reductase && PF00248:Aldo/keto reductase family	Aldo_ket_red
b3608	2833.38	2979.81	2605.79	2817.23	3018.6	2994.08	2931.39	2933.47	736.988	611.467	856.686	678.958	792.166	649.935	681.719	574.583	2889.22	697.813	2.054	9.6709e-169	6.83621e-168	gpsA	NC_000913.3	3782642	3783661	-	1020	protein_coding	glycerol-3-phosphate dehydrogenase && PF01210:NAD-dependent glycerol-3-phosphate dehydrogenase N-terminus|PF07479:NAD-dependent glycerol-3-phosphate dehydrogenase C-terminus	NAD_Gly3P_dh_C
b0238	1355.04	1358.25	1123.76	1172.81	1272.09	1198.49	1119.07	1326.9	129.315	136.17	197.313	122.212	163.037	139.224	110.818	135.465	1240.8	141.694	3.14302	3.82795e-239	4.09411e-238	gpt	NC_000913.3	255977	256435	+	459	protein_coding	xanthine-guanine phsophoribosyltransferase && PF00156:Phosphoribosyl transferase domain	Pribosyltran
b2579	6837.48	5900.46	7387.7	6955.75	6173.07	6380.88	6415.99	6554.41	568.774	414.993	666.866	393.116	460.339	425.704	535.746	417.048	6575.72	485.323	3.76476	6.13198e-298	8.42275e-297	grcA	NC_000913.3	2716066	2716449	-	384	protein_coding	stress-induced alternate pyruvate formate-lyase subunit && PF01228:Glycine radical	-
b4143	37730.7	39626	44432	43820.6	38216.3	36853.5	46326	45119.5	6080.94	3718.73	7843.8	4237.37	7617.64	4854.1	4859.92	3656.78	41515.6	5358.66	2.954	2.11083e-81	8.38412e-81	groL	NC_000913.3	4371025	4372671	+	1647	protein_coding	chaperonin GroEL && PF00118:TCP-1/cpn60 chaperonin family	-
b4142	3409.65	3759.27	3722.94	3522.16	3472.22	3638.27	3885.18	3524.84	264.937	249.644	420.85	253.93	377.861	334.004	299.59	190.259	3616.82	298.884	3.60163	1.17818e-184	9.28753e-184	groS	NC_000913.3	4370688	4370981	+	294	protein_coding	cochaperonin GroES && PF00166:Chaperonin 10 Kd subunit	-
b2614	3257.8	3494.81	3647.58	3710.56	3382.37	3455.29	3533.96	3755.23	1113.37	727.535	1404.92	784.196	1404.03	850.07	1077.61	828.77	3529.7	1023.81	1.7874	8.14022e-42	2.1106e-41	grpE	NC_000913.3	2750115	2750708	-	594	protein_coding	nucleotide exchange factor GrpE && PF01025:GrpE	-
b0849	508.787	567.196	559.234	556.46	496.344	502.937	530.266	559.342	68.3369	56.4131	36.2156	76.7222	61.3785	61.5799	74.8974	66.9713	535.071	62.8144	3.0698	1.38641e-255	1.62222e-254	grxA	NC_000913.3	890496	890753	-	258	protein_coding	reduced glutaredoxin 1 && PF00462:Glutaredoxin	-
b1064	634.686	672.747	663.677	724.895	651.931	646.328	650.781	760.163	13526.5	5875.4	14491.2	7860.97	12999.8	7661.34	7773.28	7031.98	675.651	9652.56	-3.83644	3.18173e-108	1.53553e-107	grxB	NC_000913.3	1123407	1124054	-	648	protein_coding	reduced glutaredoxin 2 && PF04399:Glutaredoxin 2, C terminal domain|PF13417:Glutathione S-transferase, N-terminal domain	-
b3610	946.189	1030	867.275	958.209	886.407	963.071	973.303	1074.33	354.301	173.778	369.649	239.672	364.435	240.965	268.255	218.418	962.348	278.684	1.79425	8.86085e-39	2.19094e-38	grxC	NC_000913.3	3784191	3784442	-	252	protein_coding	glutaredoxin 3 && PF00462:Glutaredoxin	-
b1654	1283.65	1251.54	1303.56	1409.86	1243.6	1330.11	1401.42	1335.52	568.774	346.908	684.35	425.027	641.597	425.704	497.533	404.872	1319.91	499.346	1.40646	1.74378e-30	3.77131e-30	grxD	NC_000913.3	1733754	1734101	-	348	protein_coding	glutaredoxin 4 && PF00462:Glutaredoxin	-
b2688	2573.79	2777.98	2593.89	2751.11	2583.62	2590.66	2650.18	2687.06	828.454	574.506	920.376	620.567	913.005	658.637	809.35	605.025	2651.04	741.24	1.84162	3.7425e-76	1.40241e-75	gshA	NC_000913.3	2814883	2816439	-	1557	protein_coding	glutamate--cysteine ligase && PF04262:Glutamate-cysteine ligase	-
b2947	1660.05	1578.64	1548.14	1660.65	1570.11	1560.18	1661.96	1559.75	252.321	310.597	268.495	288.557	267.572	267.069	296.533	274.734	1599.93	278.235	2.5164	0	0	gshB	NC_000913.3	3091878	3092828	+	951	protein_coding	glutathione synthetase && PF02951:Prokaryotic glutathione synthetase, N-terminal domain|PF02955:Prokaryotic glutathione synthetase, ATP-grasp domain	-
b0831	89.557	63.795	72.7136	57.3927	92.0373	80.2559	76.9001	55.4414	173.471	306.058	146.111	233.561	165.914	248.997	201.764	207.763	73.5116	210.455	-1.52208	3.50884e-21	6.23575e-21	gsiC	NC_000913.3	870967	871887	+	921	protein_coding	glutathione ABC transporter membrane subunit GsiC && PF00528:Binding-protein-dependent transport system inner membrane component	BPD_transp_1
b0832	44.1295	35.9572	42.3061	56.145	49.3057	32.1024	42.4672	48.0492	146.136	172.482	98.6563	170.418	82.4773	131.192	146.738	145.358	43.8078	136.682	-1.6513	1.67612e-22	3.06219e-22	gsiD	NC_000913.3	871890	872801	+	912	protein_coding	glutathione ABC transporter membrane subunit GsiD && PF12911:N-terminal TM domain of oligopeptide transport permease C|PF00528:Binding-protein-dependent transport system inner membrane component	BPD_transp_1
b0477	689.199	698.265	634.591	718.656	637.687	648.468	670.293	733.059	195.549	257.426	198.561	266.83	202.357	261.045	209.407	286.911	678.777	234.761	1.52258	3.70882e-70	1.32453e-69	gsk	NC_000913.3	500125	501429	+	1305	protein_coding	inosine/guanosine kinase && PF00294:pfkB family carbohydrate kinase	PfkB
b3323	27.2565	38.277	59.4929	33.687	60.2625	58.8544	44.7627	56.6734	202.908	339.127	88.6658	271.583	142.897	269.077	235.392	315.83	47.4083	233.185	-2.29981	1.22335e-20	2.14805e-20	gspA	NC_000913.3	3453929	3455398	-	1470	protein_coding	Type II secretion system protein GspA && PF01471:Putative peptidoglycan binding domain|PF13401:AAA domain	PG_binding_1
b3322	25.9585	34.7973	39.662	26.201	27.3921	31.0323	29.8418	50.5133	78.8503	94.0219	46.2061	61.7851	52.7471	83.6683	70.3118	73.8206	33.1748	70.1764	-1.0949	1.02094e-09	1.38566e-09	gspB	NC_000913.3	3453508	3453927	-	420	protein_coding	putative general secretion pathway protein B && -	-
b3324	12.9793	11.5991	18.5089	8.73367	26.2964	20.3315	18.3642	6.16016	35.7455	57.71	32.4692	59.7483	51.7881	54.2171	48.1483	60.1219	15.3716	49.9935	-1.70182	9.40212e-14	1.4129e-13	gspC	NC_000913.3	3455578	3456393	+	816	protein_coding	Type II secretion system protein GspC && PF11356:Type IV pilus biogenesis	-
b3325	88.2591	66.1148	81.968	64.8787	89.8459	67.415	49.3538	94.8664	200.805	282.714	154.853	291.952	166.873	220.215	214.757	274.734	75.3377	225.863	-1.59085	2.48156e-22	4.51763e-22	gspD	NC_000913.3	3456377	3458329	+	1953	protein_coding	Type II secretion system protein GspD && PF00263:Bacterial type II and III secretion system protein|PF03958:Bacterial type II/III secretion system short domain	-
b3326	28.5544	49.8761	38.3399	24.9533	29.5834	49.2236	30.9896	41.8891	67.2856	106.99	51.2014	90.9803	48.911	81.6603	94.0039	111.872	36.6762	81.6132	-1.16157	2.0313e-08	2.67536e-08	gspE	NC_000913.3	3458339	3459820	+	1482	protein_coding	Type II secretion system protein GspE && PF00437:Type II/IV secretion system protein	-
b3327	28.5544	18.5585	30.4075	19.9627	25.2007	21.4016	17.2164	30.8008	70.4396	99.8578	54.9478	88.2645	46.0339	81.6603	93.2396	77.6258	24.0128	76.5086	-1.69111	3.10922e-18	5.16569e-18	gspF	NC_000913.3	3459817	3461013	+	1197	protein_coding	Type II secretion system protein GspF && PF00482:Type II secretion system (T2SS), protein F	-
b3328	6.48964	5.79955	14.5427	1.24767	8.76546	7.49055	3.44329	12.3203	25.2321	46.0383	21.2298	39.3795	15.3446	38.8221	35.1559	34.2467	7.5124	31.9311	-2.11352	4.84468e-11	6.80941e-11	gspG	NC_000913.3	3461023	3461460	+	438	protein_coding	Type II secretion system protein GspG && PF08334:Type II secretion system (T2SS), protein G|PF13544:Type IV pilin N-term methylation site GFxxxE	-
b3329	7.78756	10.4392	21.153	4.99067	14.2439	13.911	13.7731	18.4805	68.3369	105.694	28.7227	91.6593	45.0748	60.9105	50.4411	89.0414	13.0974	67.485	-2.37443	6.17436e-16	9.73065e-16	gspH	NC_000913.3	3461468	3461977	+	510	protein_coding	Type II secretion system protein GspH && PF13544:Type IV pilin N-term methylation site GFxxxE|PF12019:Type II transport protein GspH	-
b3330	0	3.47973	2.64413	3.743	5.47841	2.14016	8.03434	11.0883	13.6674	23.3434	12.4881	12.2212	2.87712	24.0965	12.2281	12.1766	4.57601	14.1373	-1.63588	0.000288312	0.00034016	gspI	NC_000913.3	3461974	3462351	+	378	protein_coding	Type II secretion system protein GspI && PF13544:Type IV pilin N-term methylation site GFxxxE|PF02501:Type II secretion system (T2SS), protein I	-
b3331	10.3834	12.759	9.25446	6.23834	3.28705	6.42048	6.88657	14.7844	35.7455	73.2723	31.2203	60.4272	31.6483	59.5718	35.1559	66.9713	8.75171	49.2516	-2.51754	4.25173e-17	6.87204e-17	gspJ	NC_000913.3	3462344	3462931	+	588	protein_coding	Type II secretion system protein GspJ && PF13544:Type IV pilin N-term methylation site GFxxxE	-
b3332	15.5751	13.9189	15.8648	11.229	19.7223	18.1913	20.6597	11.0883	53.6182	80.4049	28.7227	76.0432	50.829	60.2412	51.9696	54.7947	15.7812	57.078	-1.86373	5.92538e-17	9.53587e-17	gspK	NC_000913.3	3462924	3463907	+	984	protein_coding	Type II secretion system protein GspK && PF03934:Type II secretion system (T2SS), protein K	-
b3333	22.0648	31.3175	27.7634	22.458	21.9136	24.6118	14.9209	28.3367	68.3369	94.0219	37.4644	88.9434	56.5833	54.2171	60.3765	78.3868	24.1733	67.2913	-1.49115	3.47322e-13	5.15337e-13	gspL	NC_000913.3	3463922	3465085	+	1164	protein_coding	Type II secretion system protein GspL && PF05134:Type II secretion system (T2SS), protein L|PF12693:GspL periplasmic domain	-
b3334	6.48964	8.11936	13.2207	3.743	28.4877	6.42048	13.7731	17.2484	63.0802	69.3817	37.4644	67.8958	53.7062	71.6201	48.9126	85.9972	12.1878	62.2573	-2.34959	2.18476e-16	3.47513e-16	gspM	NC_000913.3	3465082	3465543	+	462	protein_coding	Type II secretion system protein GspM && PF04612:Type II secretion system (T2SS), protein M	-
b3335	38.9378	39.4369	47.5943	51.1544	47.1143	47.0835	52.7971	44.3531	177.676	211.387	211.05	224.735	236.883	195.449	204.057	212.329	46.0589	209.196	-2.18266	1.3758e-91	5.91667e-91	gspO	NC_000913.3	3465543	3466220	+	678	protein_coding	Type II secretion system prepilin peptidase && PF01478:Type IV leader peptidase family	-
b2988	2262.29	2237.46	2387.65	2284.48	2401.74	2344.54	2399.97	2200.41	427.894	470.11	398.372	382.932	360.599	435.075	422.635	429.986	2314.82	415.95	2.47277	0	0	gss	NC_000913.3	3136663	3138522	-	1860	protein_coding	fused glutathionylspermidine amidase/glutathionylspermidine synthetase && PF05257:CHAP domain|PF03738:Glutathionylspermidine synthase preATP-grasp	-
b1635	423.124	353.772	419.095	416.721	387.871	382.018	498.129	439.835	2186.78	1127.61	2361.51	1312.43	2268.13	1479.26	1678.31	1296.05	415.071	1713.76	-2.04495	1.55944e-40	3.96816e-40	gstA	NC_000913.3	1714377	1714982	+	606	protein_coding	glutathione S-transferase GstA && PF13417:Glutathione S-transferase, N-terminal domain|PF00043:Glutathione S-transferase, C-terminal domain	GST_C
b2507	18154.1	19599	16513.9	18065	18061.2	18323	17704.2	18245.2	438.408	377.385	493.281	357.132	530.348	463.188	379.072	304.415	18083.2	417.904	5.43926	0	0	guaA	NC_000913.3	2630958	2632535	-	1578	protein_coding	GMP synthetase && PF00117:Glutamine amidotransferase class-I|PF00958:GMP synthase C terminal domain|PF02540:NAD synthase	GATase
b2508	12775.5	13466.5	11037.9	12022.5	12777.8	12533.8	12277.6	12648	265.988	290.495	284.73	275.657	331.827	325.302	275.898	306.698	12442.5	294.574	5.399	0	0	guaB	NC_000913.3	2632604	2634070	-	1467	protein_coding	inosine 5'-monophosphate dehydrogenase && PF00478:IMP dehydrogenase / GMP reductase domain|PF00571:CBS domain	CBS
b0104	1353.74	1406.97	1283.73	1348.73	1393.71	1356.86	1295.82	1426.69	252.321	290.495	309.706	243.067	265.654	264.392	246.091	272.451	1358.28	268.022	2.34633	0	0	guaC	NC_000913.3	113444	114487	+	1044	protein_coding	GMP reductase && PF00478:IMP dehydrogenase / GMP reductase domain	-
b2883	51.9171	48.7162	62.1371	48.659	47.1143	46.0134	48.206	55.4414	128.263	221.114	76.1776	158.876	120.839	172.022	152.852	206.241	51.0256	154.548	-1.60936	3.2453e-18	5.38741e-18	guaD	NC_000913.3	3025766	3027085	+	1320	protein_coding	guanine deaminase && PF01979:Amidohydrolase family	Amidohydro_1
b2789	9.08549	24.3581	33.0516	9.98134	44.923	28.8921	28.6941	30.8008	219.73	400.728	141.116	304.852	187.972	299.198	298.825	353.121	26.2233	275.693	-3.39021	1.22378e-36	2.92895e-36	gudP	NC_000913.3	2920748	2922100	-	1353	protein_coding	galactarate/glucarate/glycerate transporter GudP && PF07690:Major Facilitator Superfamily	MFS_1
b2706	3.89378	4.63964	1.32207	6.23834	8.76546	3.21024	4.59105	3.69609	22.0781	46.6867	17.4834	33.2689	22.0579	30.7899	33.6274	29.6805	4.54458	29.4591	-2.70291	4.9643e-16	7.84773e-16	gutM	NC_000913.3	2828621	2828980	+	360	protein_coding	DNA-binding transcriptional activator GutM && PF06923:Glucitol operon activator protein (GutM)	-
b2231	6320.91	6679.92	5676.95	6457.93	6059.12	6257.82	5953.44	6448.45	537.233	422.774	539.487	447.433	654.064	602.412	472.312	490.869	6231.82	520.823	3.58321	0	0	gyrA	NC_000913.3	2336793	2339420	-	2628	protein_coding	DNA gyrase subunit A && PF00521:DNA gyrase/topoisomerase IV, subunit A|PF03989:DNA gyrase C-terminal domain, beta-propeller	-
b3699	6579.19	7010.49	6451.68	6781.07	6477.67	6476.12	6561.76	6894.45	1011.39	856.572	1100.2	899.619	1035.76	997.326	981.309	816.593	6654.05	962.346	2.79272	0	0	gyrB	NC_000913.3	3877705	3880119	-	2415	protein_coding	DNA gyrase subunit B && PF02518:Histidine kinase-, DNA gyrase B-, and HSP90-like ATPase|PF01751:Toprim domain|PF00204:DNA gyrase B|PF00986:DNA gyrase B subunit, carboxyl terminus	DNA_gyraseB
b2541	36.342	44.0765	40.984	47.4114	35.0618	47.0835	33.2851	43.1211	84.107	149.138	89.9146	132.397	80.5592	95.7165	128.396	130.137	40.9207	111.296	-1.45341	1.00517e-18	1.68706e-18	hcaB	NC_000913.3	2671225	2672037	+	813	protein_coding	2%2C3-dihydroxy-2%2C3-dihydrophenylpropionate dehydrogenase && PF00106:short chain dehydrogenase	adh_short
b2540	7.78756	16.2387	10.5765	12.4767	20.818	4.28032	16.0687	12.3203	38.8995	71.327	33.718	56.3535	34.5254	48.1929	43.5628	50.9895	12.5708	47.1961	-1.91749	1.42779e-14	2.18071e-14	hcaC	NC_000913.3	2670908	2671228	+	321	protein_coding	putative 3-phenylpropionate/cinnamate dioxygenase ferredoxin subunit && PF00355:Rieske [2Fe-2S] domain	-
b2542	55.8109	59.1554	89.9004	69.8694	71.2193	73.8355	66.5702	60.3695	150.341	193.88	112.393	166.345	147.692	160.643	151.323	195.587	68.3413	159.775	-1.23437	6.07352e-22	1.09596e-21	hcaD	NC_000913.3	2672047	2673249	+	1203	protein_coding	putative 3-phenylpropionate/cinnamate dioxygenase ferredoxin reductase subunit && PF07992:Pyridine nucleotide-disulphide oxidoreductase|PF14759:Reductase C-terminal	Pyr_redox_2
b2538	55.8109	74.2342	89.9004	87.3367	73.4107	77.0457	63.1269	91.1703	133.52	210.09	171.087	223.377	173.586	178.046	206.35	178.844	76.5045	184.363	-1.27641	2.06579e-24	3.92424e-24	hcaE	NC_000913.3	2669032	2670393	+	1362	protein_coding	putative 3-phenylpropionate/cinnamate dioxygenase subunit alpha && PF00848:Ring hydroxylating alpha subunit (catalytic domain)|PF00355:Rieske [2Fe-2S] domain	-
b2539	28.5544	24.3581	23.7972	14.972	18.6266	26.752	19.512	29.5688	35.7455	44.7415	68.6848	39.3795	48.911	55.5558	41.27	60.883	23.2676	49.3964	-1.0803	6.36229e-09	8.47823e-09	hcaF	NC_000913.3	2670390	2670908	+	519	protein_coding	putative 3-phenylpropionate/cinnamate dioxygenase subunit beta && PF00866:Ring hydroxylating beta subunit	-
b2537	44.1295	56.8355	74.0356	52.402	51.4971	63.1347	67.718	54.2094	558.26	464.922	925.371	500.392	755.722	623.161	485.304	538.814	57.9952	606.493	-3.38395	3.02969e-96	1.34083e-95	hcaR	NC_000913.3	2668006	2668896	-	891	protein_coding	DNA-binding transcriptional dual regulator HcaR && PF03466:LysR substrate binding domain|PF00126:Bacterial regulatory helix-turn-helix protein, lysR family	LysR_substrate
b2536	206.37	227.342	199.632	242.047	278.303	253.609	253.656	262.423	597.16	603.037	765.523	609.704	668.45	608.436	603	568.495	240.423	627.976	-1.3794	3.14265e-64	1.06756e-63	hcaT	NC_000913.3	2666707	2667846	-	1140	protein_coding	putative 3-phenylpropionate transporter && PF01306:LacY proton/sugar symporter	-
b1967	351.738	350.293	363.568	376.796	373.628	367.037	401.717	367.145	2162.6	1206.72	2676.21	1522.22	2551.04	1538.83	1694.36	1315.83	368.99	1833.48	-2.3119	6.5392e-51	1.91695e-50	hchA	NC_000913.3	2035835	2036686	+	852	protein_coding	protein/nucleic acid deglycase 1 && -	-
b0873	33.7461	33.6374	51.5605	58.6404	42.7316	47.0835	51.6493	44.3531	124.058	171.833	49.9525	116.781	76.7231	137.216	133.745	155.252	45.4252	120.695	-1.41761	4.78817e-11	6.73459e-11	hcp	NC_000913.3	912162	913814	-	1653	protein_coding	protein S-nitrosylase && PF03063:Prismane/CO dehydrogenase family	-
b0872	12.9793	28.9977	25.1192	22.458	21.9136	34.2425	26.3985	34.4969	98.8257	121.904	63.6895	112.028	79.6002	133.2	107.761	130.898	25.8257	105.988	-2.04058	3.18981e-26	6.30138e-26	hcr	NC_000913.3	911182	912150	-	969	protein_coding	NADH oxidoreductase && PF00111:2Fe-2S iron-sulfur cluster binding domain|PF00175:Oxidoreductase NAD-binding domain|PF00970:Oxidoreductase FAD-binding domain	Fer2
b0599	168.731	182.106	208.886	227.075	193.936	186.194	197.415	187.269	433.151	564.78	472.052	489.528	400.878	461.849	505.939	523.594	193.951	481.471	-1.31529	2.35514e-55	7.34439e-55	hcxA	NC_000913.3	632389	633477	-	1089	protein_coding	hydroxycarboxylate dehydrogenase A && PF00465:Iron-containing alcohol dehydrogenase	-
b2496	446.487	494.121	438.926	489.086	498.535	487.956	446.48	464.476	153.495	217.871	91.1634	154.123	100.699	137.216	188.008	165.145	470.758	150.965	1.63215	6.45064e-32	1.43904e-31	hda	NC_000913.3	2618075	2618776	-	702	protein_coding	inibitor of reinitiation of DNA replication && PF00308:Bacterial dnaA protein	-
b1210	996.808	923.288	823.647	943.237	872.163	902.077	891.811	855.03	215.524	195.825	289.725	234.24	310.729	252.344	259.084	247.337	901.007	250.601	1.85165	1.83069e-110	8.9936e-110	hemA	NC_000913.3	1263714	1264970	+	1257	protein_coding	glutamyl-tRNA reductase && PF01488:Shikimate / quinate 5-dehydrogenase|PF00745:Glutamyl-tRNAGlu reductase, dimerisation domain|PF05201:Glutamyl-tRNAGlu reductase, N-terminal domain	-
b0369	4616.73	4752.15	4497.67	5095.47	4478.05	4705.14	4795.35	4875.15	195.549	162.755	219.791	168.381	253.186	195.449	180.365	182.649	4726.96	194.766	4.61206	0	0	hemB	NC_000913.3	388753	389727	-	975	protein_coding	porphobilinogen synthase && PF00490:Delta-aminolevulinic acid dehydratase	-
b3805	1933.91	2024.04	1924.93	2011.24	2040.16	1994.63	1851.34	1951.54	805.325	558.944	1286.28	642.973	1314.84	876.844	780.308	794.523	1966.47	882.505	1.15763	1.30641e-14	2.00128e-14	hemC	NC_000913.3	3989825	3990766	-	942	protein_coding	hydroxymethylbilane synthase && PF03900:Porphobilinogen deaminase, C-terminal domain|PF01379:Porphobilinogen deaminase, dipyromethane cofactor binding domain	-
b3804	756.692	791.058	727.136	747.353	816.283	735.144	754.08	707.186	191.343	183.505	313.452	213.193	282.916	269.077	213.993	201.675	754.366	233.644	1.69716	1.36984e-61	4.54438e-61	hemD	NC_000913.3	3989088	3989828	-	741	protein_coding	uroporphyrinogen-III synthase && PF02602:Uroporphyrinogen-III synthase HemD	HEM4
b3997	926.72	998.682	772.086	949.475	993.784	987.683	988.224	974.537	303.837	271.042	307.208	259.362	312.647	271.085	226.985	265.602	948.899	277.221	1.78224	9.07185e-128	5.00109e-127	hemE	NC_000913.3	4197716	4198780	+	1065	protein_coding	uroporphyrinogen decarboxylase && PF01208:Uroporphyrinogen decarboxylase (URO-D)	-
b2436	521.767	459.324	454.79	481.6	485.387	504.007	507.311	494.045	172.419	177.021	157.351	146.655	187.972	143.24	152.852	147.641	488.529	160.644	1.61035	2.62251e-125	1.43417e-124	hemF	NC_000913.3	2553225	2554124	+	900	protein_coding	coproporphyrinogen III oxidase && PF01218:Coproporphyrinogen III oxidase	-
b3850	32.4482	19.7185	26.4413	13.7243	21.9136	8.56063	12.6254	19.7125	10.5134	7.78112	4.99525	7.46853	5.75423	11.3789	7.64259	15.2207	19.3931	8.84434	1.10115	0.000195304	0.000232026	hemG	NC_000913.3	4034608	4035153	+	546	protein_coding	protoporphyrinogen oxidase && PF12724:Flavodoxin domain	-
b0154	2742.52	2877.73	2661.32	2773.56	2648.26	2823.94	2895.8	2817.66	1118.62	656.208	1293.77	806.602	1131.67	771.087	883.483	716.136	2780.1	922.197	1.59435	1.34754e-37	3.28253e-37	hemL	NC_000913.3	173602	174882	-	1281	protein_coding	glutamate-1-semialdehyde aminotransferase && PF00202:Aminotransferase class-III	Aminotran_3
b3867	1523.77	1593.72	1398.74	1508.43	1458.35	1445.68	1439.29	1430.39	582.441	450.657	611.919	480.702	645.433	494.647	580.073	476.409	1474.8	540.285	1.45343	2.9579e-82	1.18402e-81	hemN	NC_000913.3	4052045	4053418	+	1374	protein_coding	coproporphyrinogen III dehydrogenase && PF04055:Radical SAM superfamily|PF06969:HemN C-terminal domain	Radical_SAM
b3803	1379.7	1374.49	1384.2	1343.74	1456.16	1361.14	1347.47	1437.78	501.488	345.612	850.442	417.559	744.214	585.678	416.521	413.243	1385.59	534.345	1.37743	2.30806e-18	3.84708e-18	hemX	NC_000913.3	3987885	3989066	-	1182	protein_coding	PF04375 family protein HemX && PF04375:HemX	-
b3802	1439.4	1455.69	1464.85	1412.36	1404.66	1344.02	1544.89	1570.84	519.361	403.322	930.366	489.528	740.378	563.59	427.985	440.641	1454.59	564.396	1.36873	4.1932e-20	7.26339e-20	hemY	NC_000913.3	3986686	3987882	-	1197	protein_coding	protein HemY && PF07219:HemY protein N-terminus|PF13414:TPR repeat	HemY_N
b4175	3333.08	3419.41	3405.64	3599.52	3298	3253.04	3459.36	3437.37	1160.68	775.519	1690.89	936.283	1455.82	943.778	1126.52	801.372	3400.68	1111.36	1.61516	4.81837e-31	1.05598e-30	hflC	NC_000913.3	4403300	4404304	+	1005	protein_coding	regulator of FtsH protease && PF01145:SPFH domain / Band 7 family	-
b1132	1471.85	1496.28	1270.5	1347.48	1356.45	1349.37	1416.34	1320.74	125.109	141.357	86.1681	86.2276	83.4364	110.442	89.4183	131.659	1378.63	106.727	3.68402	7.9122e-273	9.96792e-272	hflD	NC_000913.3	1191990	1192631	-	642	protein_coding	lysogenization regulator && PF04356:Protein of unknown function (DUF489)	-
b4174	5414.95	5578	5378.16	5708.08	5067.53	5231.62	5430.06	5273.09	2217.27	1479.06	3128.28	1754.43	2976.86	1935.08	2144.51	1515.23	5385.19	2143.84	1.3296	5.31843e-21	9.41094e-21	hflK	NC_000913.3	4402038	4403297	+	1260	protein_coding	regulator of FtsH protease && PF12221:Bacterial membrane protein N terminal|PF01145:SPFH domain / Band 7 family	-
b4173	4185.82	3905.41	4161.86	4154.73	3812.97	4050.25	4002.25	3895.68	2246.71	1289.07	2863.53	1622.71	2688.19	1783.14	2159.03	1410.2	4021.12	2007.82	1.00279	4.24779e-12	6.14717e-12	hflX	NC_000913.3	4400672	4401952	+	1281	protein_coding	ribosome rescue factor HflX && PF01926:50S ribosome-binding GTPase|PF13167:GTP-binding GTPase N-terminal|PF16360:GTP-binding GTPase Middle Region	-
b4172	2769.78	2713.03	2720.81	2671.26	2774.27	2736.19	2770.7	2698.15	1142.8	748.285	1773.32	998.068	1498.02	959.173	1228.16	856.167	2731.77	1150.5	1.24911	2.84899e-18	4.73717e-18	hfq	NC_000913.3	4400288	4400596	+	309	protein_coding	RNA-binding protein Hfq && -	-
b3083	62.3005	55.6756	63.4591	64.8787	55.8798	46.0134	48.206	52.9774	26.2834	25.2887	49.9525	27.8373	14.3856	22.7578	16.0494	22.8311	56.1738	25.6732	1.15704	1.13465e-09	1.53644e-09	higB	NC_000913.3	3234141	3234455	-	315	protein_coding	ribosome-dependent mRNA interferase toxin HigB && PF09907:HigB_toxin, RelE-like toxic component of a toxin-antitoxin system	-
b2024	272.565	249.38	301.431	298.193	253.103	280.361	276.611	218.07	93.569	115.42	79.9241	112.028	85.3544	113.789	83.3042	101.218	268.714	98.0758	1.43897	2.02823e-47	5.65125e-47	hisA	NC_000913.3	2095125	2095862	+	738	protein_coding	1-(5-phosphoribosyl)-5-[(5-phosphoribosylamino)methylideneamino]imidazole-4-carboxamide isomerase && PF00977:Histidine biosynthesis protein	-
b2022	389.378	402.488	383.399	383.034	376.915	399.14	484.356	342.505	117.75	114.123	163.595	118.139	149.61	132.531	94.7681	102.74	395.152	124.157	1.6815	4.20068e-57	1.34363e-56	hisB	NC_000913.3	2093468	2094535	+	1068	protein_coding	imidazoleglycerol-phosphate dehydratase/histidinol-phosphatase && PF00475:Imidazoleglycerol-phosphate dehydratase|PF08645:Polynucleotide kinase 3 phosphatase	-
b2021	441.295	396.689	471.977	424.207	450.325	450.503	465.992	378.234	128.263	128.389	104.9	118.818	126.593	137.885	151.323	122.527	434.903	127.337	1.76429	2.19756e-117	1.13384e-116	hisC	NC_000913.3	2092398	2093468	+	1071	protein_coding	histidinol-phosphate aminotransferase && PF00155:Aminotransferase class I and II	Aminotran_1_2
b2020	752.798	666.948	753.577	822.213	712.193	731.934	756.375	636.96	219.73	236.676	227.284	200.971	192.767	228.916	243.799	236.683	729.125	223.353	1.70451	2.76997e-137	1.61825e-136	hisD	NC_000913.3	2091097	2092401	+	1305	protein_coding	histidinal/histidinol dehydrogenase && PF00815:Histidinol dehydrogenase	-
b2025	254.394	306.216	372.822	300.688	277.208	296.412	298.418	266.119	119.852	142.654	98.6563	129.002	88.2316	139.224	132.217	148.402	296.535	124.78	1.23693	9.89797e-30	2.11834e-29	hisF	NC_000913.3	2095844	2096620	+	777	protein_coding	imidazole glycerol phosphate synthase subunit HisF && PF00977:Histidine biosynthesis protein	-
b2019	423.124	376.97	497.096	459.142	424.029	451.573	441.889	415.195	94.6204	105.045	72.4312	81.4749	65.2146	93.7085	77.9544	84.4751	436.127	84.3655	2.35768	2.42785e-146	1.50168e-145	hisG	NC_000913.3	2090192	2091091	+	900	protein_coding	ATP phosphoribosyltransferase && PF01634:ATP phosphoribosyltransferase|PF08029:HisG, C-terminal domain	-
b2023	138.878	120.631	111.053	114.785	132.578	141.25	138.879	98.5625	34.6941	45.3899	29.9715	54.9956	46.0339	40.8301	37.4487	34.2467	124.577	40.4513	1.60548	7.45374e-36	1.76136e-35	hisH	NC_000913.3	2094535	2095125	+	591	protein_coding	imidazole glycerol phosphate synthase subunit HisH && PF00117:Glutamine amidotransferase class-I	GATase
b2026	255.692	336.374	325.228	311.917	322.131	336.005	336.294	284.599	77.799	87.5376	104.9	73.3274	86.3135	82.999	103.939	76.1037	313.53	86.615	1.86557	1.36439e-89	5.80679e-89	hisI	NC_000913.3	2096614	2097225	+	612	protein_coding	putative bifunctional phosphoribosyl-AMP cyclohydrolase/phosphoribosyl-ATP pyrophosphatase && PF01503:Phosphoribosyl-ATP pyrophosphohydrolase|PF01502:Phosphoribosyl-AMP cyclohydrolase	-
b2018	0	0	2.64413	2.49533	0	2.14016	0	2.46406	2.10267	5.18742	7.49288	6.11062	11.5085	6.02412	6.87833	6.84934	1.21796	6.51923	-2.44241	5.99786e-05	7.22806e-05	hisL	NC_000913.3	2089996	2090046	+	51	protein_coding	his operon leader peptide && PF08047:Histidine operon leader peptide	-
b3797	1483.53	1520.64	1292.98	1593.27	1393.71	1406.08	1397.97	1638.6	70.4396	70.0301	93.661	69.2537	74.805	54.2171	74.1331	60.883	1465.85	70.9278	4.38983	0	0	hisR	NC_000913.3	3982509	3982585	+	77	protein_coding	tRNA-His && -	-
b2514	3882.1	4067.8	3737.48	3901.46	3787.77	3837.3	3733.67	3723.2	792.708	567.374	990.309	618.53	931.227	777.111	723.753	595.892	3833.85	749.613	2.35744	3.05203e-111	1.51202e-110	hisS	NC_000913.3	2639301	2640575	-	1275	protein_coding	histidine--tRNA ligase && PF03129:Anticodon binding domain|PF13393:Histidyl-tRNA synthetase	HGTP_anticodon
b1182	3.89378	13.9189	10.5765	4.99067	4.38273	16.0512	5.73881	13.5523	64.1316	116.717	34.9668	94.3751	53.7062	93.0391	110.053	112.634	9.13812	84.9528	-3.21728	8.37027e-24	1.57258e-23	hlyE	NC_000913.3	1229483	1230394	-	912	protein_coding	hemolysin E && PF06109:Haemolysin E (HlyE)	-
b2552	950.083	878.051	970.396	1043.05	1038.71	955.581	1080.04	1002.87	480.461	385.814	393.376	443.359	474.724	433.736	314.11	353.882	989.848	409.933	1.27357	7.0012e-51	2.05092e-50	hmp	NC_000913.3	2685835	2687025	+	1191	protein_coding	nitric oxide dioxygenase && PF00042:Globin|PF00175:Oxidoreductase NAD-binding domain|PF00970:Oxidoreductase FAD-binding domain	NAD_binding_1
b0107	24.6606	39.4369	29.0854	14.972	26.2964	28.8921	18.3642	22.1766	82.0043	125.146	58.6942	94.3751	62.3375	91.0311	86.3613	88.2803	25.4855	86.0288	-1.76274	1.93572e-19	3.29738e-19	hofB	NC_000913.3	115714	117099	-	1386	protein_coding	T2SSE family protein && PF00437:Type II/IV secretion system protein	-
b0106	51.9171	34.7973	50.2385	42.4207	54.7841	51.3638	63.1269	41.8891	152.444	202.309	107.398	171.776	106.453	173.361	155.909	193.303	48.8172	157.869	-1.69913	2.56719e-25	4.98037e-25	hofC	NC_000913.3	114522	115724	-	1203	protein_coding	inner membrane protein HofC && PF00482:Type II secretion system (T2SS), protein F	-
b3395	61.0026	54.5157	46.2723	68.6217	58.0712	54.574	44.7627	36.9609	117.75	154.974	118.637	137.149	103.576	97.7246	110.053	163.623	53.0976	125.436	-1.24378	5.96224e-17	9.59143e-17	hofM	NC_000913.3	3521972	3522751	-	780	protein_coding	DNA utilization protein HofM && -	-
b3394	6.48964	10.4392	14.5427	6.23834	17.5309	9.63071	8.03434	6.16016	31.5401	31.7729	23.7275	36.6637	23.0169	38.1527	35.1559	26.6363	9.88325	30.8333	-1.64859	6.51475e-12	9.36509e-12	hofN	NC_000913.3	3521433	3521972	-	540	protein_coding	DNA utilization protein HofN && PF05137:Fimbrial assembly protein (PilN)	-
b3393	16.8731	18.5585	11.8986	4.99067	9.86114	12.841	14.9209	8.62422	23.1294	25.2887	26.2251	28.5162	20.1398	32.1286	18.3422	35.7688	12.321	26.1923	-1.09496	4.29685e-06	5.35249e-06	hofO	NC_000913.3	3521009	3521449	-	441	protein_coding	DNA utilization protein HofO && -	-
b3392	5.19171	1.15991	13.2207	8.73367	8.76546	17.1213	19.512	14.7844	70.4396	107.639	38.7132	74.6853	42.1977	76.3055	90.9468	81.431	11.0611	72.7948	-2.71937	1.10893e-18	1.85817e-18	hofP	NC_000913.3	3520615	3521019	-	405	protein_coding	DNA utilization protein HofP && PF10748:Protein of unknown function (DUF2531)	-
b3391	22.0648	30.1576	43.6281	37.43	39.4446	36.3827	27.5463	51.7453	120.904	192.583	71.1824	152.765	98.781	147.926	136.802	179.605	36.0499	137.569	-1.9398	9.80706e-21	1.72865e-20	hofQ	NC_000913.3	3519465	3520703	-	1239	protein_coding	DNA utilization protein HofQ && PF03958:Bacterial type II/III secretion system short domain|PF00263:Bacterial type II and III secretion system protein	-
b4428	0	0	0	1.24767	0	0	0	2.46406	8.4107	21.3981	6.24407	23.0846	12.4675	14.0563	14.5209	19.787	0.463966	14.9961	-5.04179	1.04544e-10	1.45546e-10	hokB	NC_000913.3	1491922	1492071	-	150	protein_coding	toxin HokB && PF01848:Hok/gef family	-
b0640	928.018	927.927	868.597	850.909	1000.36	968.422	975.598	973.305	166.111	159.513	204.805	189.429	204.275	202.143	184.186	173.517	936.642	185.497	2.341	1.06817e-285	1.42434e-284	holA	NC_000913.3	670574	671605	-	1032	protein_coding	DNA polymerase III subunit delta && PF14840:Processivity clamp loader gamma complex DNA pol III C-term|PF06144:DNA polymerase III, delta subunit	-
b1099	826.78	910.529	844.8	885.844	811.9	791.859	816.059	829.157	146.136	153.029	184.824	141.223	159.2	149.264	152.088	135.465	839.616	152.654	2.47052	0	0	holB	NC_000913.3	1155762	1156766	+	1005	protein_coding	DNA polymerase III subunit delta' && PF13177:DNA polymerase III, delta subunit|PF09115:DNA polymerase III, delta subunit, C terminal	-
b4259	324.482	279.538	273.667	296.945	284.877	291.062	266.281	253.798	74.645	81.7018	76.1776	90.9803	92.0677	85.007	77.9544	62.4051	283.831	80.1174	1.82038	5.83459e-98	2.63037e-97	holC	NC_000913.3	4483837	4484280	-	444	protein_coding	DNA polymerase III subunit chi && PF04364:DNA polymerase III chi subunit, HolC	-
b4372	577.578	620.551	532.792	499.067	535.789	538.25	534.857	560.574	80.953	71.327	93.661	65.8589	93.9858	84.3376	47.3841	50.9895	549.932	73.5621	2.91767	6.55773e-135	3.77736e-134	holD	NC_000913.3	4607803	4608216	+	414	protein_coding	DNA polymerase III subunit psi && PF03603:DNA polymerase III psi subunit	-
b3203	576.28	614.752	560.556	622.586	613.582	578.913	610.61	579.055	4514.44	2370.65	4740.5	2609.23	4142.09	2695.46	3608.83	2768.65	594.542	3431.23	-2.52823	4.4435e-72	1.61929e-71	hpf	NC_000913.3	3346173	3346460	+	288	protein_coding	ribosome hibernation-promoting factor && PF02482:Sigma 54 modulation protein / S30EA ribosomal protein	-
b0125	837.163	926.767	733.746	872.119	798.752	842.152	791.956	857.494	109.339	154.974	122.384	151.408	121.798	164.659	122.281	145.358	832.519	136.525	2.59463	6.84232e-212	6.31492e-211	hpt	NC_000913.3	141431	141967	+	537	protein_coding	hypoxanthine phosphoribosyltransferase && PF00156:Phosphoribosyl transferase domain	Pribosyltran
b2526	5448.7	5526.97	4748.86	5248.94	5003.98	5239.11	4646.14	5218.89	539.336	546.624	518.258	463.049	579.259	587.017	492.947	500.002	5135.2	528.311	3.28151	0	0	hscA	NC_000913.3	2657085	2658935	-	1851	protein_coding	iron-sulfur cluster biosynthesis chaperone HscA && PF10712:NAD-specific glutamate dehydrogenase|PF00012:Hsp70 protein	HSP70
b2527	1482.23	1545	1244.06	1384.91	1349.88	1344.02	1205.15	1397.12	101.98	71.327	164.843	95.0541	148.651	129.853	94.7681	82.9531	1369.05	111.179	3.63415	5.60369e-147	3.48175e-146	hscB	NC_000913.3	2658952	2659467	-	516	protein_coding	co-chaperone for [Fe-S] cluster biosynthesis && PF07743:HSCB C-terminal oligomerisation domain	-
b0650	16.8731	20.8784	21.153	29.944	35.0618	27.8221	11.4776	38.193	151.393	223.059	103.652	180.603	97.8219	167.337	165.844	199.392	25.1754	161.138	-2.68017	1.10229e-32	2.47926e-32	hscC	NC_000913.3	681723	683393	-	1671	protein_coding	chaperone protein HscC && PF00012:Hsp70 protein|PF10712:NAD-specific glutamate dehydrogenase	HSP70
b1379	1979.34	2031	1877.33	1810.37	1830.88	1757.07	1821.5	1871.46	182.933	138.763	288.476	163.629	244.555	197.457	217.05	191.02	1872.37	202.985	3.21447	5.0291e-181	3.86065e-180	hslJ	NC_000913.3	1441321	1441743	-	423	protein_coding	lipoprotein implicated in Novobiocin resistance && PF03724:META domain	-
b3401	2431.02	2526.28	2661.32	2645.05	2388.59	2420.52	2847.6	2639.01	706.499	463.625	946.601	496.997	917.8	632.532	562.495	496.957	2569.92	652.938	1.97935	2.59874e-44	7.00789e-44	hslO	NC_000913.3	3529774	3530652	+	879	protein_coding	molecular chaperone Hsp33 && PF01430:Hsp33 protein	-
b3400	750.202	806.137	840.833	839.68	660.696	664.519	739.159	765.092	319.607	258.074	384.635	254.609	415.264	335.343	273.605	261.036	758.29	312.771	1.28221	1.76295e-31	3.88853e-31	hslR	NC_000913.3	3529348	3529749	+	402	protein_coding	heat shock protein Hsp15 && PF01479:S4 domain	S4
b3931	8866.14	9326.83	9595.55	9411.15	9178.53	8491.08	9622.84	9252.56	3162.42	1820.78	3999.95	2264.32	4165.1	2420.36	2808.65	1773.22	9218.08	2801.85	1.71862	7.38244e-27	1.47757e-26	hslU	NC_000913.3	4120416	4121747	-	1332	protein_coding	ATPase component of the HslVU protease && PF00004:ATPase family associated with various cellular activities (AAA)|PF07724:AAA domain (Cdc48 subfamily)	AAA
b3932	2816.5	2649.23	2987.87	3020.6	2703.05	2695.53	2875.15	2881.72	977.744	643.888	1351.22	765.185	1328.27	835.344	939.274	619.484	2828.71	932.551	1.60258	1.87171e-27	3.80928e-27	hslV	NC_000913.3	4121757	4122287	-	531	protein_coding	peptidase component of the HslVU protease && PF00227:Proteasome subunit	Proteasome
b0966	2395.97	2127.27	2621.66	2682.48	2185.89	2125.18	2608.86	2529.36	22679.5	11349.4	28233.2	15447.6	23572.2	13204.2	17425.1	13494.7	2409.58	18175.7	-2.91513	4.46808e-69	1.57649e-68	hspQ	NC_000913.3	1028404	1028721	-	318	protein_coding	heat shock protein%2C hemimethylated DNA-binding protein && PF08755:Hemimethylated DNA-binding protein YccV like	-
b0473	13809.9	13887.6	15932.2	15315.1	13509.8	13273.3	15669.3	14903.9	4219.02	2378.43	4909.09	2870.63	5010.02	2909.65	3777.73	2437.6	14537.6	3564.02	2.02865	7.10726e-41	1.8164e-40	htpG	NC_000913.3	495120	496994	+	1875	protein_coding	chaperone protein HtpG && PF02518:Histidine kinase-, DNA gyrase B-, and HSP90-like ATPase|PF00183:Hsp90 protein	HATPase_c
b1829	3164.35	2984.45	3741.44	3341.25	2750.16	2847.48	3422.63	3406.57	21554.5	11576.4	30617.2	15660.2	25695.5	14894.3	16684.5	14806	3207.29	18936.1	-2.56168	1.78559e-52	5.36854e-52	htpX	NC_000913.3	1911695	1912576	-	882	protein_coding	zinc dependent endoprotease && PF01435:Peptidase family M48	Peptidase_M48
b4000	3623.81	3795.22	3532.56	3346.24	3899.53	3687.49	3726.78	3614.78	575.082	405.267	774.264	420.954	758.6	530.122	497.533	381.28	3653.3	542.888	2.75371	1.57483e-90	6.72332e-90	hupA	NC_000913.3	4200281	4200553	+	273	protein_coding	DNA-binding protein HU-alpha && PF00216:Bacterial DNA-binding protein	-
b0440	3120.22	3027.36	2909.87	2999.39	2856.44	3037.96	3092.07	3383.16	253.372	252.887	385.883	244.425	430.608	284.472	256.791	233.638	3053.31	292.76	3.38783	6.85269e-183	5.34042e-182	hupB	NC_000913.3	461451	461723	+	273	protein_coding	DNA-binding protein HU-beta && PF00216:Bacterial DNA-binding protein	-
b2293	1070.79	1114.67	1023.28	1101.69	1100.06	1065.8	1138.58	1052.15	568.774	418.235	780.509	469.839	604.194	470.551	530.396	422.376	1083.38	533.109	1.02762	1.00211e-20	1.76454e-20	hxpA	NC_000913.3	2411439	2412089	-	651	protein_coding	hexitol phosphatase A && PF13419:Haloacid dehalogenase-like hydrolase	-
b0972	22.0648	22.0383	25.1192	24.9533	37.2532	28.8921	25.2508	32.0328	454.178	529.765	409.611	435.891	349.09	428.382	460.084	439.119	27.2006	438.265	-4.00512	3.74696e-185	2.96508e-184	hyaA	NC_000913.3	1032139	1033257	+	1119	protein_coding	hydrogenase 1 small subunit && PF14720:NiFe/NiFeSe hydrogenase small subunit C-terminal|PF01058:NADH ubiquinone oxidoreductase, 20 Kd subunit	-
b0973	31.1503	28.9977	42.3061	29.944	23.0093	33.1725	30.9896	51.7453	372.173	335.885	354.663	350.342	367.312	307.23	362.259	283.867	33.9143	341.716	-3.33947	1.3399e-149	8.41436e-149	hyaB	NC_000913.3	1033254	1035047	+	1794	protein_coding	hydrogenase 1 large subunit && PF00374:Nickel-dependent hydrogenase	-
b0974	23.3627	20.8784	9.25446	3.743	17.5309	25.6819	13.7731	24.6406	127.212	160.81	128.628	148.692	134.265	135.208	153.616	154.491	17.3581	142.865	-3.03319	3.4861e-71	1.26145e-70	hyaC	NC_000913.3	1035066	1035773	+	708	protein_coding	hydrogenase 1 cytochrome b subunit && PF00033:Cytochrome b/b6/petB	-
b0975	23.3627	17.3986	35.6958	29.944	25.2007	23.5417	21.8075	29.5688	215.524	284.011	156.102	177.887	180.299	186.748	235.392	226.789	25.815	207.844	-3.02078	2.95685e-71	1.07182e-70	hyaD	NC_000913.3	1035770	1036357	+	588	protein_coding	putative hydrogenase 1 maturation protease HyaD && PF01750:Hydrogenase maturation protease	-
b0976	9.08549	17.3986	6.61033	17.4673	20.818	10.7008	10.3299	23.4086	78.8503	70.6785	61.1919	60.4272	84.3954	76.9748	66.4905	66.9713	14.4774	70.7475	-2.27933	2.36936e-33	5.39111e-33	hyaE	NC_000913.3	1036354	1036752	+	399	protein_coding	putative HyaA chaperone && PF07449:Hydrogenase-1 expression protein HyaE	-
b0977	10.3834	9.27927	27.7634	14.972	24.105	19.2614	17.2164	24.6406	113.544	215.278	132.374	174.492	123.716	153.95	197.179	162.862	18.4527	159.174	-3.11431	5.64868e-51	1.65826e-50	hyaF	NC_000913.3	1036749	1037606	+	858	protein_coding	protein HyaF && PF04809:HupH hydrogenase expression protein, C-terminal conserved region	-
b2992	158.347	150.788	165.258	207.113	168.735	181.913	174.46	182.341	43.1048	58.3584	54.9478	46.8481	59.4604	51.5397	49.6768	52.5116	173.619	52.056	1.73756	9.10231e-67	3.16539e-66	hybE	NC_000913.3	3140311	3140799	-	489	protein_coding	hydrogenase 2-specific chaperone && PF11939:Protein of unknown function (DUF3457)	-
b2725	3.89378	9.27927	6.61033	4.99067	5.47841	6.42048	13.7731	8.62422	18.9241	31.1245	14.9858	36.6637	19.1808	34.806	25.2205	30.4415	7.38379	26.4184	-1.85858	1.87636e-10	2.59469e-10	hycA	NC_000913.3	2849974	2850435	-	462	protein_coding	regulator of the transcriptional regulator FhlA && PF11046:Transcriptional repressor of hyc and hyp operons	-
b2724	11.6813	4.63964	17.1868	8.73367	8.76546	5.3504	13.7731	4.92813	62.0289	77.1628	29.9715	52.9587	31.6483	42.1688	56.5552	66.9713	9.38233	52.4332	-2.5056	4.09542e-18	6.77402e-18	hycB	NC_000913.3	2849238	2849849	-	612	protein_coding	formate hydrogenlyase subunit HycB && PF13247:4Fe-4S dicluster domain	-
b2723	31.1503	27.8378	37.0178	27.4487	31.7748	36.3827	35.5806	66.5297	211.319	321.62	156.102	253.251	144.815	241.634	242.27	271.69	36.7153	230.338	-2.65463	3.8892e-40	9.79936e-40	hycC	NC_000913.3	2847415	2849241	-	1827	protein_coding	formate hydrogenlyase subunit HycC && PF00361:Proton-conducting membrane transporter	-
b2722	19.4689	32.4775	30.4075	32.4394	26.2964	32.1024	26.3985	51.7453	142.982	280.769	74.9288	201.65	78.6412	172.022	188.008	214.613	31.417	169.202	-2.43386	3.15113e-20	5.48376e-20	hycD	NC_000913.3	2846489	2847412	-	924	protein_coding	formate hydrogenlyase subunit HycD && PF00146:NADH dehydrogenase	-
b2721	62.3005	54.5157	80.646	79.8507	62.4539	78.1158	68.8657	71.4578	188.189	319.026	87.417	243.746	106.453	217.538	217.05	299.849	69.7758	209.908	-1.59391	2.57255e-12	3.74662e-12	hycE	NC_000913.3	2844762	2846471	-	1710	protein_coding	formate hydrogenlyase subunit HycE && PF00329:Respiratory-chain NADH dehydrogenase, 30 Kd subunit|PF00346:Respiratory-chain NADH dehydrogenase, 49 Kd subunit|PF00374:Nickel-dependent hydrogenase	-
b2720	27.2565	18.5585	27.7634	19.9627	18.6266	21.4016	19.512	16.0164	37.8481	83.6471	14.9858	67.8958	39.3206	50.201	81.0115	81.431	21.1372	57.0426	-1.44894	3.3044e-07	4.24232e-07	hycF	NC_000913.3	2844210	2844752	-	543	protein_coding	formate hydrogenlyase subunit HycF && PF12838:4Fe-4S dicluster domain	-
b2719	41.5337	22.0383	40.984	53.6497	41.6359	33.1725	34.4329	30.8008	60.9776	110.233	56.1966	65.1799	54.6652	68.2733	92.4753	98.9349	37.281	75.8669	-1.03804	1.38192e-07	1.78983e-07	hycG	NC_000913.3	2843443	2844210	-	768	protein_coding	formate hydrogenlyase subunit HycG && PF01058:NADH ubiquinone oxidoreductase, 20 Kd subunit	-
b2718	25.9585	22.0383	34.3737	22.458	31.7748	26.752	20.6597	14.7844	52.5669	80.4049	29.9715	59.7483	46.9929	54.2171	47.3841	66.2102	24.8499	54.687	-1.15394	1.40368e-08	1.85726e-08	hycH	NC_000913.3	2843036	2843446	-	411	protein_coding	formate hydrogenlyase assembly protein && PF07450:Formate hydrogenlyase maturation protein HycH	-
b2717	107.728	107.872	103.121	86.089	89.8459	96.3071	112.481	118.275	288.066	275.581	378.391	282.446	388.411	258.368	302.647	264.841	102.715	304.844	-1.56509	1.59813e-43	4.24e-43	hycI	NC_000913.3	2842573	2843043	-	471	protein_coding	hydrogenase 3 maturation protease && PF01750:Hydrogenase maturation protease	-
b2713	11.6813	18.5585	18.5089	18.715	13.1482	9.63071	18.3642	13.5523	86.2097	95.3188	57.4454	74.0064	52.7471	80.3216	87.1255	117.2	15.2699	81.2968	-2.42583	1.65238e-29	3.52352e-29	hydN	NC_000913.3	2837578	2838105	-	528	protein_coding	putative electron transport protein HydN && PF13247:4Fe-4S dicluster domain	-
b2481	2.59585	2.31982	1.32207	3.743	3.28705	7.49055	0	6.16016	18.9241	53.171	9.99051	34.6268	17.2627	34.806	38.213	42.6181	3.36481	31.2015	-3.21358	4.72742e-13	6.984e-13	hyfA	NC_000913.3	2601201	2601818	+	618	protein_coding	hydrogenase 4 component A && PF00037:4Fe-4S binding domain	Fer4
b2482	24.6606	16.2387	27.7634	26.201	26.2964	18.1913	22.9552	29.5688	159.803	225.653	58.6942	167.703	86.3135	150.603	162.787	183.41	23.9844	149.371	-2.64804	3.00122e-27	6.08391e-27	hyfB	NC_000913.3	2601818	2603836	+	2019	protein_coding	hydrogenase 4 component B && PF00361:Proton-conducting membrane transporter	-
b2483	6.48964	5.79955	1.32207	7.486	8.76546	14.9811	4.59105	12.3203	71.4909	99.2093	37.4644	101.844	48.911	88.3537	76.4259	93.6076	7.7194	77.1633	-3.31132	9.1384e-28	1.87096e-27	hyfC	NC_000913.3	2603847	2604794	+	948	protein_coding	hydrogenase 4 component C && PF00146:NADH dehydrogenase	-
b2484	12.9793	13.9189	27.7634	14.972	12.0525	16.0512	14.9209	29.5688	193.446	366.361	119.886	228.809	103.576	232.933	245.327	308.981	17.7784	224.915	-3.67103	5.20859e-40	1.30996e-39	hyfD	NC_000913.3	2604811	2606250	+	1440	protein_coding	hydrogenase 4 component D && PF00361:Proton-conducting membrane transporter|PF00662:NADH-Ubiquinone oxidoreductase (complex I), chain 5 N-terminus	-
b2485	6.48964	3.47973	7.93239	2.49533	3.28705	8.56063	1.14776	8.62422	33.6428	88.1861	23.7275	51.6008	24.935	59.5718	39.7415	67.7323	5.25209	48.6422	-3.23045	2.34442e-17	3.80726e-17	hyfE	NC_000913.3	2606262	2606912	+	651	protein_coding	hydrogenase 4 component E && PF00420:NADH-ubiquinone/plastoquinone oxidoreductase chain 4L	-
b2486	28.5544	31.3175	38.3399	19.9627	20.818	27.8221	26.3985	35.7289	130.366	173.778	91.1634	154.123	110.289	143.909	162.787	162.862	28.6177	141.16	-2.31658	2.43371e-41	6.24703e-41	hyfF	NC_000913.3	2606917	2608497	+	1581	protein_coding	hydrogenase 4 component F && PF00662:NADH-Ubiquinone oxidoreductase (complex I), chain 5 N-terminus|PF00361:Proton-conducting membrane transporter	-
b2487	14.2772	10.4392	23.7972	9.98134	23.0093	23.5417	14.9209	25.8727	98.8257	153.677	72.4312	166.345	93.0267	116.466	141.388	140.792	18.2299	122.869	-2.75743	5.92112e-34	1.36388e-33	hyfG	NC_000913.3	2608487	2610154	+	1668	protein_coding	hydrogenase 4 catalytic subunit HyfG && PF00329:Respiratory-chain NADH dehydrogenase, 30 Kd subunit|PF00346:Respiratory-chain NADH dehydrogenase, 49 Kd subunit|PF00374:Nickel-dependent hydrogenase	-
b2488	9.08549	12.759	1.32207	7.486	5.47841	8.56063	8.03434	7.39219	24.1808	52.5226	18.7322	31.911	19.1808	33.4673	35.9202	38.0519	7.51477	31.7458	-2.08969	7.23025e-12	1.03864e-11	hyfH	NC_000913.3	2610164	2610709	+	546	protein_coding	hydrogenase 4 component H && PF12838:4Fe-4S dicluster domain	-
b2489	5.19171	5.79955	9.25446	8.73367	7.66977	3.21024	8.03434	19.7125	33.6428	73.2723	32.4692	65.1799	21.0989	39.4914	42.7985	49.4674	8.45078	44.6775	-2.42395	1.34528e-13	2.01645e-13	hyfI	NC_000913.3	2610706	2611464	+	759	protein_coding	hydrogenase 4 catalytic subunit HyfI && PF01058:NADH ubiquinone oxidoreductase, 20 Kd subunit	-
b2490	2.59585	2.31982	7.93239	3.743	9.86114	4.28032	3.44329	12.3203	63.0802	101.155	31.2203	86.2276	38.3615	65.5959	77.9544	103.501	5.81202	70.887	-3.61767	1.52527e-24	2.90551e-24	hyfJ	NC_000913.3	2611457	2611870	+	414	protein_coding	putative hydrogenase 4 assembly protein && PF07450:Formate hydrogenlyase maturation protein HycH	-
b2491	11.6813	17.3986	25.1192	18.715	18.6266	28.8921	19.512	22.1766	205.011	224.356	92.4122	230.846	119.88	156.627	168.137	199.392	20.2652	174.582	-3.10727	3.45051e-45	9.43491e-45	hyfR	NC_000913.3	2611900	2613912	+	2013	protein_coding	DNA-binding transcriptional activator HyfR && PF01590:GAF domain|PF00158:Sigma-54 interaction domain	Sigma54_activat
b0508	9.08549	4.63964	10.5765	4.99067	10.9568	11.7709	5.73881	9.85625	106.185	132.279	48.7037	108.633	61.3785	119.144	109.289	135.465	8.45188	102.635	-3.60668	1.92408e-37	4.67032e-37	hyi	NC_000913.3	535710	536486	+	777	protein_coding	hydroxypyruvate isomerase && PF01261:Xylose isomerase-like TIM barrel	-
b2726	9.08549	3.47973	6.61033	11.229	9.86114	4.28032	3.44329	6.16016	30.4888	49.9289	23.7275	50.9218	21.0989	31.4593	40.5057	44.9012	6.76868	36.629	-2.46386	5.62863e-16	8.88424e-16	hypA	NC_000913.3	2850647	2850997	+	351	protein_coding	hydrogenase 3 nickel incorporation protein HypA && PF01155:Hydrogenase/urease nickel incorporation, metallochaperone, hypA	-
b2712	144.07	156.588	182.445	124.767	162.161	191.544	137.731	115.811	598.211	904.556	343.424	641.615	373.066	526.776	696.24	605.786	151.89	586.209	-1.94947	1.49593e-27	3.04902e-27	hypF	NC_000913.3	2835173	2837425	-	2253	protein_coding	carbamoyltransferase HypF && PF01300:Telomere recombination|PF00708:Acylphosphatase|PF07503:HypF finger	Sua5_yciO_yrdC
b2873	14.2772	26.6779	13.2207	24.9533	36.1575	22.4717	19.512	13.5523	56.7722	111.529	52.4502	108.633	45.0748	106.426	92.4753	108.828	21.3528	85.2737	-1.99747	7.3373e-15	1.13159e-14	hyuA	NC_000913.3	3010028	3011413	+	1386	protein_coding	phenylhydantoinase && PF01979:Amidohydrolase family	Amidohydro_1
b4328	1226.54	1364.05	1261.25	1396.14	1255.65	1319.41	1249.91	1318.27	73.5936	158.216	136.121	133.076	125.634	113.789	119.989	136.226	1298.9	124.58	3.37501	2.476e-272	3.08149e-271	iadA	NC_000913.3	4558354	4559526	-	1173	protein_coding	isoaspartyl dipeptidase && PF01979:Amidohydrolase family	Amidohydro_1
b2753	719.052	679.707	664.999	660.016	694.662	768.317	645.043	710.882	158.752	189.989	149.858	205.724	148.651	198.796	168.137	203.197	692.835	177.888	1.9492	6.5548e-141	3.91857e-140	iap	NC_000913.3	2876581	2877618	+	1038	protein_coding	alkaline phosphatase isozyme conversion protein && PF04389:Peptidase family M28	-
b3190	320.588	303.896	230.039	257.019	280.495	309.253	247.917	246.406	36.7968	40.2025	33.718	26.4793	46.9929	44.8462	29.0418	23.5922	274.452	35.2087	2.96714	2.36718e-107	1.13841e-106	ibaG	NC_000913.3	3336549	3336803	-	255	protein_coding	acid stress protein IbaG && PF01722:BolA-like protein	-
b3687	6929.63	5823.9	7605.84	7102.97	5784.11	6112.29	7030.05	6768.78	717.012	464.274	1337.48	659.268	1252.5	870.82	678.662	628.617	6644.7	826.08	3.0093	1.82575e-62	6.11114e-62	ibpA	NC_000913.3	3867009	3867422	-	414	protein_coding	small heat shock protein IbpA && PF00011:Hsp20/alpha crystallin family	-
b3686	2333.67	2065.8	2559.52	2502.82	1936.07	2057.76	2487.2	2460.37	370.071	298.276	665.618	344.91	661.737	448.462	360.73	354.643	2300.4	438.056	2.39557	1.18732e-50	3.47069e-50	ibpB	NC_000913.3	3866469	3866897	-	429	protein_coding	small heat shock protein IbpB && PF00011:Hsp20/alpha crystallin family	-
b4667	2.59585	2.31982	2.64413	6.23834	5.47841	2.14016	2.29552	4.92813	17.8727	23.3434	13.737	25.8004	18.2217	22.7578	25.9848	27.3973	3.58004	21.8894	-2.64157	1.78453e-14	2.72051e-14	ibsA	NC_000913.3	2153349	2153408	-	60	protein_coding	toxic peptide IbsA && PF13956:Toxin Ibs, type I toxin-antitoxin system	-
b4668	1.29793	3.47973	3.9662	3.743	12.0525	10.7008	2.29552	7.39219	78.8503	101.155	39.962	90.3014	57.5423	93.7085	75.6616	103.501	5.61598	80.0852	-3.80889	1.1657e-32	2.62044e-32	ibsB	NC_000913.3	2153681	2153737	-	57	protein_coding	putative toxic peptide IbsB && PF13956:Toxin Ibs, type I toxin-antitoxin system	-
b4665	7.78756	1.15991	2.64413	4.99067	4.38273	4.28032	3.44329	1.23203	18.9241	13.617	13.737	16.9739	19.1808	16.0643	20.635	24.3532	3.74008	17.9357	-2.27065	5.70817e-11	8.00665e-11	ibsC	NC_000913.3	3056890	3056949	-	60	protein_coding	toxic peptide IbsC && PF13956:Toxin Ibs, type I toxin-antitoxin system	-
b4664	3.89378	1.15991	0	1.24767	0	1.07008	3.44329	1.23203	10.5134	17.5075	21.2298	11.5423	14.3856	15.395	8.40685	12.1766	1.50584	13.8946	-3.20928	4.84047e-10	6.62219e-10	ibsD	NC_000913.3	3194766	3194825	+	60	protein_coding	putative toxic peptide IbsD && PF13956:Toxin Ibs, type I toxin-antitoxin system	-
b4666	2.59585	6.95945	10.5765	9.98134	10.9568	8.56063	11.4776	6.16016	26.2834	20.1012	8.7417	14.9371	9.59039	20.7497	16.0494	24.3532	8.40855	17.6008	-1.07307	0.000326277	0.00038451	ibsE	NC_000913.3	3195141	3195200	+	60	protein_coding	toxic peptide IbsE && PF13956:Toxin Ibs, type I toxin-antitoxin system	-
b1136	9517.7	10058.7	10761.6	10973.2	10311.5	9681.01	11151.7	10206.1	1811.45	1001.17	2301.56	1230.27	2192.36	1550.88	1261.79	1095.89	10332.7	1555.67	2.73263	5.82134e-68	2.03995e-67	icd	NC_000913.3	1195123	1196373	+	1251	protein_coding	isocitrate dehydrogenase && PF00180:Isocitrate/isopropylmalate dehydrogenase	-
b4519	24.6606	13.9189	21.153	27.4487	20.818	24.6118	26.3985	14.7844	6.30802	3.89056	2.49763	3.39479	4.79519	7.36281	6.11407	5.32726	21.7242	4.96129	2.11137	6.01667e-14	9.05809e-14	icdC	NC_000913.3	1211413	1211577	+	165	protein_coding	protein IcdC && PF00180:Isocitrate/isopropylmalate dehydrogenase	-
b3398	1504.3	1440.61	1441.05	1392.4	1464.93	1513.09	1453.07	1427.92	289.118	367.658	508.267	313.678	453.625	410.979	348.502	366.059	1454.67	382.236	1.93177	8.7711e-94	3.82409e-93	igaA	NC_000913.3	3526469	3528604	+	2136	protein_coding	inner membrane protein - inhibits the Rcs signaling pathway && PF07095:Intracellular growth attenuator protein IgaA	-
b1712	1793.74	1667.95	1825.77	1786.66	1785.96	1688.59	1779.03	1727.31	19716.8	9693.98	24826.4	12434.4	21600.4	11231.6	15796.5	12423.9	1756.88	15965.5	-3.18379	1.04164e-80	4.10165e-80	ihfA	NC_000913.3	1795253	1795552	-	300	protein_coding	integration host factor subunit alpha && PF00216:Bacterial DNA-binding protein	-
b0912	1186.31	1242.26	1262.57	1228.95	1106.64	1164.25	1285.49	1310.88	4453.47	2628.07	5444.83	2840.76	4791.36	2969.89	3539.28	2777.79	1223.42	3680.68	-1.5886	6.97696e-28	1.432e-27	ihfB	NC_000913.3	963828	964112	+	285	protein_coding	integration host factor subunit beta && PF00216:Bacterial DNA-binding protein	-
b0026	19017.2	19528.2	18306.6	19363.8	18706.6	18883.7	19075.8	19307.2	1017.69	761.902	1322.49	868.387	1287.99	1073.63	906.411	807.461	19023.6	1005.75	4.24347	0	0	ileS	NC_000913.3	22391	25207	+	2817	protein_coding	isoleucine--tRNA ligase && PF08264:Anticodon-binding domain of tRNA|PF00133:tRNA synthetases class I (I, L, M and V)|PF06827:Zinc finger found in FPG and IleRS	-
b2652	1.29793	6.95945	2.64413	2.49533	17.5309	3.21024	5.73881	3.69609	13.6674	23.9918	7.49288	16.295	11.5085	16.7337	20.635	31.9636	5.44661	17.786	-1.69627	5.9299e-05	7.14825e-05	ileY	NC_000913.3	2785762	2785837	-	76	protein_coding	tRNA-Ile && -	-
b3772	970.85	1017.24	983.616	981.914	1021.18	903.147	1068.57	1060.78	326.966	409.157	272.241	306.21	255.104	291.835	334.745	324.963	1000.91	315.153	1.66241	1.15811e-90	4.95454e-90	ilvA	NC_000913.3	3955331	3956875	+	1545	protein_coding	threonine deaminase && PF00585:C-terminal regulatory domain of Threonine dehydratase|PF00291:Pyridoxal-phosphate dependent enzyme	PALP
b3671	225.839	267.939	232.683	263.258	245.433	217.226	219.223	229.158	541.439	496.047	558.22	440.643	515.963	441.769	462.377	414.004	237.595	483.808	-1.02157	3.16688e-37	7.65532e-37	ilvB	NC_000913.3	3851096	3852784	-	1689	protein_coding	acetohydroxy acid synthase I subunit IlvB && PF02775:Thiamine pyrophosphate enzyme, C-terminal TPP binding domain|PF02776:Thiamine pyrophosphate enzyme, N-terminal TPP binding domain|PF00205:Thiamine pyrophosphate enzyme, central domain	TPP_enzyme_N
b3774	886.484	794.538	1061.62	984.41	918.182	868.904	957.234	861.19	155.598	186.747	187.322	207.082	183.176	197.457	182.658	210.046	916.57	188.761	2.27369	2.0001e-205	1.77801e-204	ilvC	NC_000913.3	3957970	3959445	+	1476	protein_coding	ketol-acid reductoisomerase (NADP(+)) && PF07991:Acetohydroxy acid isomeroreductase, NADPH-binding domain|PF01450:Acetohydroxy acid isomeroreductase, catalytic domain	-
b3771	1582.17	1623.87	1516.41	1525.9	1424.39	1513.09	1497.83	1463.65	302.785	306.058	231.031	281.088	232.087	279.787	285.069	264.841	1518.41	272.843	2.46917	0	0	ilvD	NC_000913.3	3953478	3955328	+	1851	protein_coding	dihydroxy-acid dehydratase && PF00920:Dehydratase family	ILVD_EDD
b3770	1081.17	1241.1	1265.22	1423.59	1220.59	1235.94	1274.02	1325.67	215.524	190.638	213.547	177.887	201.398	204.151	185.715	202.436	1258.41	198.912	2.66772	0	0	ilvE	NC_000913.3	3952484	3953413	+	930	protein_coding	branched-chain-amino-acid aminotransferase && PF01063:Amino-transferase class IV	-
b4488	942.295	956.925	986.261	1013.11	954.339	939.53	950.347	953.592	132.469	151.083	134.872	140.544	141.938	165.329	132.981	143.836	962.049	142.881	2.74097	0	0	ilvG	NC_000913.3	3950560	3952204	+	1645	protein_coding	acetolactate synthase II subunit IlvG%2C N-terminal fragment (pseudogene) && PF00205:Thiamine pyrophosphate enzyme, central domain|PF02776:Thiamine pyrophosphate enzyme, N-terminal TPP binding domain|PF02775:Thiamine pyrophosphate enzyme, C-terminal TPP binding domain	TPP_enzyme_N
b3769	72.6839	52.1959	58.1709	36.1824	55.8798	66.3449	67.718	48.0492	11.5647	16.2107	17.4834	19.6898	10.5494	17.403	10.6996	15.2207	57.1531	14.8527	1.93024	9.27831e-25	1.77816e-24	ilvM	NC_000913.3	3952201	3952464	+	264	protein_coding	acetolactate synthase II subunit IlvM && PF13710:ACT domain	-
b3670	11.6813	11.5991	19.831	14.972	14.2439	21.4016	21.8075	29.5688	72.5423	102.451	72.4312	82.1539	75.7641	87.015	84.0685	66.9713	18.1381	80.4247	-2.15603	1.33984e-33	3.06218e-33	ilvN	NC_000913.3	3850802	3851092	-	291	protein_coding	acetohydroxy acid synthase I subunit IlvN && PF01842:ACT domain	ACT
b0884	1771.67	1985.76	1738.52	1562.08	1755.28	1782.75	1767.55	1685.42	162.957	118.014	254.758	152.765	262.777	202.812	175.015	143.075	1756.13	184.022	3.26167	8.73074e-125	4.7619e-124	infA	NC_000913.3	926225	926443	-	219	protein_coding	translation initiation factor IF-1 && PF01176:Translation initiation factor 1A / IF-1	-
b3168	11861.8	11928.5	10739.1	11991.3	11305.2	11509.8	11022	11164.7	2148.93	1404.49	2732.4	1652.58	2824.37	1934.41	1556.8	1342.47	11440.3	1949.56	2.55373	2.32591e-70	8.33551e-70	infB	NC_000913.3	3313342	3316014	-	2673	protein_coding	translation initiation factor IF-2 && PF04760:Translation initiation factor IF-2, N-terminal region|PF00009:Elongation factor Tu GTP binding domain|PF08364:Bacterial translation initiation factor IF-2 associated region|PF11987:Translation-initiation factor 2	GTP_EFTU
b1718	16256.5	16350.1	15618.9	16571.5	15455.7	15648.8	17171.7	17096.9	7575.94	4523.43	11877.5	5849.22	10472.7	6196.14	6075.86	5741.27	16271.3	7289	1.15876	1.52457e-12	2.23222e-12	infC	NC_000913.3	1800096	1800638	-	543	protein_coding	translation initiation factor IF-3 && PF05198:Translation initiation factor IF-3, N-terminal domain|PF00707:Translation initiation factor IF-3, C-terminal domain	-
b0265	0	1.15991	1.32207	1.24767	0	2.14016	0	0	3.15401	2.59371	1.24881	4.07375	1.91808	6.69346	0.764259	4.56622	0.733725	3.12654	-2.11696	0.00903572	0.0101894	insA-2	NC_000913.3	279600	279875	-	276	protein_coding	IS1 protein InsA && PF12759:InsA C-terminal domain|PF03811:InsA N-terminal domain	Ins_element1
b0275	2.59585	1.15991	2.64413	3.743	1.09568	3.21024	0	2.46406	4.20535	4.53899	6.24407	2.71583	3.83615	2.00804	3.8213	9.89349	2.11411	4.6579	-1.13638	0.0350124	0.0386756	insA-3	NC_000913.3	291071	291346	-	276	protein_coding	IS1 protein InsA && PF12759:InsA C-terminal domain|PF03811:InsA N-terminal domain	Ins_element1
b1432	45.4275	47.5563	37.0178	46.1637	52.5927	52.4339	47.0583	68.9938	138.777	159.513	133.623	140.544	117.003	178.046	141.388	196.348	49.6555	150.655	-1.60407	8.34181e-31	1.81943e-30	insQ	NC_000913.3	1503717	1504865	+	1149	protein_coding	putative insertion element transposase InsQ && PF01385:Probable transposase|PF07282:Putative transposase DNA-binding domain|PF12323:Helix-turn-helix domain	Transposase_35
b4573	29.8523	31.3175	31.7296	41.173	53.6884	44.9433	55.0926	30.8008	351.147	570.616	233.528	367.995	211.948	338.02	380.601	369.103	39.8247	352.87	-3.14409	4.2333e-53	1.28406e-52	insZ	NC_000913.3	1294426	1295322	-	897	protein_coding	putative transposase InsZ && PF13006:Insertion element 4 transposase N-terminal|PF01609:Transposase DDE domain	Transposase_11
b0537	0	0	0	0	0	0	0	0	4.20535	2.59371	0	2.03687	3.83615	0.669346	1.52852	3.04415	0	2.23926	-3.34956	0.000566757	0.000663532	intD	NC_000913.3	564815	565978	-	1164	protein_coding	DLP12 prophage%3B putative integrase && PF00589:Phage integrase family	Phage_integrase
b1936	0	4.63964	6.61033	1.24767	0	3.21024	1.14776	1.23203	38.8995	34.3666	8.7417	12.2212	15.3446	28.1125	23.692	42.6181	2.26096	25.4995	-3.51505	1.2601e-11	1.80196e-11	intG	NC_000913.3	2012502	2012780	+	279	protein_coding	putative defective phage integrase && PF02049:Flagellar hook-basal body complex protein FliE	-
b2349	128.495	175.146	161.292	178.416	170.926	158.372	156.096	131.827	43.1048	51.2257	69.9336	51.6008	42.1977	50.8703	44.327	65.4492	157.571	52.3386	1.59799	6.24014e-42	1.62101e-41	intS	NC_000913.3	2466545	2467702	+	1158	protein_coding	CPS-53 (KpLE1) prophage%3B prophage CPS-53 integrase && PF00589:Phage integrase family|PF13356:Domain of unknown function (DUF4102)	Phage_integrase
b0375	10.3834	9.27927	13.2207	9.98134	18.6266	23.5417	5.73881	17.2484	62.0289	97.264	52.4502	71.9695	47.9519	72.2894	69.5476	83.7141	13.5025	69.652	-2.365	3.76615e-24	7.13778e-24	iprA	NC_000913.3	394506	395129	+	624	protein_coding	putative DNA-binding transcriptional regulator IprA && PF15977:Winged helix-turn-helix DNA binding	-
b2528	1911.85	1957.93	1845.6	1885.23	1960.18	1937.91	1814.61	1867.76	1185.91	641.943	1353.71	779.443	1200.72	868.812	919.404	636.227	1897.63	948.271	1.00275	1.96246e-12	2.86826e-12	iscA	NC_000913.3	2659563	2659886	-	324	protein_coding	iron-sulfur cluster insertion protein IscA && PF01521:Iron-sulphur cluster biosynthesis	-
b2531	3682.22	3625.88	3598.66	3462.28	3328.68	3540.89	3342.28	3362.21	959.871	562.186	1353.71	767.222	1304.29	917.674	795.594	657.536	3492.89	914.761	1.93465	5.37313e-37	1.29049e-36	iscR	NC_000913.3	2661643	2662131	-	489	protein_coding	DNA-binding transcriptional dual regulator IscR && PF02082:Transcriptional regulator	Rrf2
b2530	9977.17	10375.4	9325.85	9814.15	9330.83	9246.55	8970.91	9505.12	1878.74	1109.46	2732.4	1438.71	2691.06	1881.53	1507.12	1321.92	9568.25	1820.12	2.39502	5.70303e-50	1.6483e-49	iscS	NC_000913.3	2660317	2661531	-	1215	protein_coding	cysteine desulfurase && PF00266:Aminotransferase class-V	Aminotran_5
b2529	2151.96	2260.66	2028.05	2107.31	2222.04	2041.71	2063.68	1983.57	893.637	604.334	1198.86	668.094	1115.36	801.877	738.274	580.671	2107.37	825.139	1.35494	3.65507e-23	6.76798e-23	iscU	NC_000913.3	2659903	2660289	-	387	protein_coding	scaffold protein for iron-sulfur cluster assembly && PF01592:NifU-like N terminal domain	-
b2524	437.401	515	434.959	469.123	470.048	446.223	475.174	425.051	65.1829	53.171	94.9098	67.2168	93.0267	66.9346	56.5552	57.0778	459.122	69.2594	2.75364	9.84964e-152	6.28144e-151	iscX	NC_000913.3	2656536	2656736	-	201	protein_coding	accessory iron-sulfur cluster assembly protein IscX && PF04384:Iron-sulphur cluster assembly	-
b0421	1491.32	1648.23	1390.81	1483.48	1565.73	1535.56	1412.9	1500.61	153.495	140.06	181.078	126.286	173.586	163.321	133.745	140.792	1503.58	151.545	3.32367	0	0	ispA	NC_000913.3	440202	441101	-	900	protein_coding	geranyl diphosphate/farnesyl diphosphate synthase && PF00348:Polyprenyl synthetase	-
b3187	2015.68	2126.11	1846.92	1970.07	1983.18	1907.95	1953.49	1955.23	786.4	614.06	1296.27	758.396	1217.02	813.256	723.753	745.817	1969.83	869.371	1.18204	1.85891e-18	3.10348e-18	ispB	NC_000913.3	3333710	3334681	+	972	protein_coding	all-trans-octaprenyl-diphosphate synthase && PF00348:Polyprenyl synthetase	-
b2747	904.655	905.889	749.611	828.451	873.259	908.497	799.99	871.046	125.109	117.365	88.6658	122.212	86.3135	117.805	103.175	104.262	855.175	108.114	2.97287	0	0	ispD	NC_000913.3	2871780	2872490	-	711	protein_coding	2-C-methyl-D-erythritol 4-phosphate cytidylyltransferase && PF01128:2-C-methyl-D-erythritol 4-phosphate cytidylyltransferase	-
b1208	3269.48	3137.55	3003.73	3245.18	3189.53	3089.32	3152.9	3266.12	331.171	252.887	384.635	285.841	351.967	311.246	304.939	250.381	3169.23	309.133	3.36672	0	0	ispE	NC_000913.3	1262026	1262877	-	852	protein_coding	4-(cytidine 5'-diphospho)-2-C-methyl-D-erythritol kinase && PF00288:GHMP kinases N terminal domain|PF08544:GHMP kinases C terminal	GHMP_kinases
b2746	464.658	482.522	487.842	532.754	483.196	448.363	441.889	466.94	38.8995	67.4364	37.4644	63.1431	43.1567	64.2573	48.1483	64.6882	476.02	53.3992	3.12018	7.47443e-194	6.1518e-193	ispF	NC_000913.3	2871301	2871780	-	480	protein_coding	2-C-methyl-D-erythritol 2%2C4-cyclodiphosphate synthase && PF02542:YgbB family	-
b0029	1979.34	2099.44	2029.37	2131.02	2014.96	2080.23	1983.33	2062.42	155.598	160.161	134.872	148.692	153.446	201.473	155.145	158.296	2047.51	158.46	3.68021	0	0	ispH	NC_000913.3	26277	27227	+	951	protein_coding	1-hydroxy-2-methyl-2-(E)-butenyl 4-diphosphate reductase && PF02401:LytB protein	-
b0174	1503	1543.84	1347.18	1394.89	1396.99	1357.93	1324.52	1419.3	217.627	210.09	228.533	217.945	207.152	250.336	180.365	243.532	1410.96	219.448	2.6842	0	0	ispU	NC_000913.3	194903	195664	+	762	protein_coding	undecaprenyl diphosphate synthase && PF01255:Putative undecaprenyl diphosphate synthase	Prenyltransf
b4616	3.89378	6.95945	2.64413	3.743	4.38273	5.3504	6.88657	11.0883	12.616	16.2107	21.2298	19.6898	12.4675	14.7256	29.0418	21.309	5.61854	18.4113	-1.7096	8.01775e-08	1.04205e-07	istR	NC_000913.3	3853118	3853257	-	140	protein_coding	small RNA IstR-2 && -	-
b0220	1915.74	1869.77	1783.47	1856.53	1956.89	1912.23	2025.8	1925.67	243.91	260.019	277.237	287.199	289.63	291.166	197.179	252.664	1905.76	262.375	2.86125	0	0	ivy	NC_000913.3	240343	240816	+	474	protein_coding	periplasmic chaperone%2C inhibitor of vertebrate C-type lysozyme && PF08816:Inhibitor of vertebrate lysozyme (Ivy)	-
b1732	1331.67	1322.3	1222.91	1322.53	1367.41	1337.6	1301.56	1381.11	441.562	478.539	525.751	464.407	529.389	514.727	435.628	436.835	1323.39	478.355	1.47086	1.96485e-173	1.43588e-172	katE	NC_000913.3	1813867	1816128	+	2262	protein_coding	catalase II && PF00199:Catalase|PF06628:Catalase-related immune-responsive	Catalase
b3942	6093.77	6178.84	5933.43	5958.86	6087.61	6066.28	5793.91	5841.06	2491.67	1533.53	2814.83	1692.64	2655.58	1799.87	1779.2	1471.85	5994.22	2029.89	1.56317	2.4183e-33	5.49943e-33	katG	NC_000913.3	4133835	4136015	+	2181	protein_coding	hydroperoxidase I && PF00141:Peroxidase	-
b3137	12.9793	10.4392	7.93239	8.73367	9.86114	12.841	8.03434	17.2484	89.3637	108.287	29.9715	88.9434	50.829	66.9346	79.4829	95.1297	11.0087	76.1178	-2.79806	1.52333e-24	2.90316e-24	kbaY	NC_000913.3	3283143	3284003	+	861	protein_coding	tagatose-1%2C6-bisphosphate aldolase 1 subunit KbaY && PF01116:Fructose-bisphosphate aldolase class-II	F_bP_aldolase
b3132	10.3834	16.2387	14.5427	9.98134	18.6266	8.56063	10.3299	16.0164	104.082	167.943	54.9478	119.497	46.0339	86.3457	115.403	140.792	13.085	104.38	-3.00138	5.08231e-26	1.00015e-25	kbaZ	NC_000913.3	3278914	3280194	+	1281	protein_coding	tagatose-1%2C6-bisphosphate aldolase 1 subunit KbaZ && PF08013:Tagatose 6 phosphate kinase	-
b3617	3446	3382.3	3213.94	3401.14	3417.43	3338.65	3525.93	3449.69	1749.43	1172.36	2450.17	1417.66	2309.37	1530.13	1386.37	1191.78	3396.88	1650.91	1.04204	1.66853e-13	2.49369e-13	kbl	NC_000913.3	3791355	3792551	-	1197	protein_coding	2-amino-3-ketobutyrate CoA ligase && PF00155:Aminotransferase class I and II	Aminotran_1_2
b2665	363.42	342.173	335.805	430.445	326.513	353.126	436.15	402.874	5082.17	3195.45	6472.6	3593.72	5478.03	3805.23	4886.67	3257.24	373.813	4471.39	-3.58007	6.66945e-133	3.78858e-132	kbp	NC_000913.3	2796337	2796786	-	450	protein_coding	K(+) binding protein && PF01476:LysM domain|PF04972:BON domain	LysM
b3526	369.909	395.529	335.805	346.852	344.044	323.164	329.408	338.809	139.828	152.38	136.121	143.939	145.774	153.28	135.274	150.685	347.94	144.66	1.25995	2.02065e-79	7.8217e-79	kdgK	NC_000913.3	3679419	3680348	+	930	protein_coding	2-dehydro-3-deoxygluconokinase && PF00294:pfkB family carbohydrate kinase	PfkB
b0698	81.7694	75.3941	70.0694	72.3647	83.2718	66.3449	72.309	65.2977	247.064	349.502	126.13	294.668	145.774	269.077	239.977	293.76	73.3526	245.744	-1.74898	2.87322e-21	5.11279e-21	kdpA	NC_000913.3	727059	728732	-	1674	protein_coding	K(+) transporting P-type ATPase subunit KdpA && PF03814:Potassium-transporting ATPase A subunit	-
b0697	81.7694	99.7522	91.2225	96.0704	94.2287	108.078	79.1956	89.9383	272.296	428.61	147.36	307.568	187.013	279.117	343.917	360.732	92.5319	290.827	-1.65522	1.15566e-19	1.97928e-19	kdpB	NC_000913.3	724988	727036	-	2049	protein_coding	K(+) transporting P-type ATPase subunit KdpB && PF00122:E1-E2 ATPase|PF00702:haloacid dehalogenase-like hydrolase	E1-E2_ATPase
b4513	0	0	0	0	1.09568	0	0	0	1.05134	2.59371	2.49763	7.46853	0	8.7015	2.29278	4.56622	0.13696	3.64646	-3.72953	0.0001427	0.00017022	kdpF	NC_000913.3	728732	728821	-	90	protein_coding	K(+) transporting P-type ATPase subunit KdpF && -	-
b1215	1976.74	2085.52	1987.06	1971.31	1951.41	1880.13	1807.73	1958.93	358.506	296.98	499.525	315.715	436.363	372.826	337.802	330.29	1952.35	368.501	2.41209	7.59023e-155	4.94027e-154	kdsA	NC_000913.3	1268165	1269019	+	855	protein_coding	3-deoxy-D-manno-octulosonate 8-phosphate synthase && PF00793:DAHP synthetase I family	-
b0918	898.166	936.047	815.714	879.605	890.79	834.662	905.585	940.04	268.091	196.473	303.462	248.498	322.237	236.279	253.734	187.976	887.576	252.094	1.82336	1.5213e-77	5.79588e-77	kdsB	NC_000913.3	970852	971598	+	747	protein_coding	3-deoxy-manno-octulosonate cytidylyltransferase && PF02348:Cytidylyltransferase	CTP_transf_3
b3198	909.847	836.294	880.495	875.862	963.105	853.923	860.822	903.079	407.919	333.94	603.177	347.626	600.358	420.35	411.936	372.908	885.429	437.277	1.02207	9.40585e-18	1.54149e-17	kdsC	NC_000913.3	3342273	3342839	+	567	protein_coding	3-deoxy-D-manno-octulosonate 8-phosphate phosphatase KdsC && PF08282:haloacid dehalogenase-like hydrolase	Hydrolase_3
b3197	1099.34	1129.75	1070.87	1174.05	1128.55	1118.23	979.041	1198.77	311.196	316.432	367.151	321.147	378.82	355.423	306.468	326.485	1112.33	335.39	1.73324	5.37932e-187	4.28157e-186	kdsD	NC_000913.3	3341266	3342252	+	987	protein_coding	D-arabinose 5-phosphate isomerase KdsD && PF01380:SIS domain	SIS
b2842	19.4689	26.6779	39.662	31.1917	41.6359	34.2425	45.9105	50.5133	130.366	210.09	127.379	164.987	122.757	155.288	146.738	201.675	36.1628	157.41	-2.12487	1.87024e-33	4.26016e-33	kduD	NC_000913.3	2982497	2983258	-	762	protein_coding	putative 2-keto-3-deoxy-D-gluconate dehydrogenase && PF00106:short chain dehydrogenase	adh_short
b2843	67.4922	45.2365	56.8488	48.659	41.6359	55.6441	42.4672	57.9055	110.39	179.614	119.886	160.234	111.248	128.515	144.445	166.667	51.9862	140.125	-1.44345	2.13412e-23	3.96957e-23	kduI	NC_000913.3	2983288	2984124	-	837	protein_coding	5-dehydro-4-deoxy-D-glucuronate isomerase && PF04962:KduI/IolB family	-
b0342	9.08549	5.79955	13.2207	6.23834	14.2439	6.42048	10.3299	8.62422	63.0802	99.8578	52.4502	97.7699	53.7062	66.2653	74.8974	106.545	9.24531	76.8215	-3.06712	1.80806e-32	4.05775e-32	lacA	NC_000913.3	361249	361860	-	612	protein_coding	galactoside O-acetyltransferase && PF00132:Bacterial transferase hexapeptide (six repeats)|PF12464:Maltose acetyltransferase	Hexapep
b0343	11.6813	16.2387	14.5427	8.73367	15.3395	14.9811	24.103	12.3203	90.415	167.294	69.9336	147.334	52.7471	129.184	119.989	156.013	14.7426	116.614	-2.98421	6.38201e-29	1.33866e-28	lacY	NC_000913.3	361926	363179	-	1254	protein_coding	lactose permease && PF01306:LacY proton/sugar symporter	-
b0344	37.6399	35.9572	35.6958	32.4394	28.4877	28.8921	48.206	38.193	228.14	335.237	166.092	279.731	226.333	246.319	233.099	251.903	35.6889	245.857	-2.79245	2.17571e-71	7.90066e-71	lacZ	NC_000913.3	363231	366305	-	3075	protein_coding	beta-galactosidase && PF02929:Beta galactosidase small chain|PF16353:Domain of unknown function(DUF4981)|PF02837:Glycosyl hydrolases family 2, sugar binding domain|PF02836:Glycosyl hydrolases family 2, TIM barrel domain|PF00703:Glycosyl hydrolases family 2	-
b4036	42.8316	48.7162	35.6958	38.6777	47.1143	43.8732	59.6836	61.6016	182.933	234.082	213.547	216.587	194.685	263.722	173.487	232.877	47.2743	213.99	-2.17843	7.81079e-62	2.59748e-61	lamB	NC_000913.3	4247971	4249311	+	1341	protein_coding	maltose outer membrane channel/phage lambda receptor protein && PF02264:LamB porin	-
b0186	314.098	343.333	278.956	309.422	310.078	325.304	306.453	327.72	886.278	728.832	996.553	707.474	976.301	771.087	688.597	662.102	314.42	802.153	-1.34779	9.83947e-44	2.62578e-43	ldcC	NC_000913.3	209679	211820	+	2142	protein_coding	lysine decarboxylase 2 && PF01276:Orn/Lys/Arg decarboxylase, major domain|PF03709:Orn/Lys/Arg decarboxylase, N-terminal domain|PF03711:Orn/Lys/Arg decarboxylase, C-terminal domain	-
b1380	660.645	748.141	757.543	748.6	741.777	692.341	740.307	746.611	284.912	252.238	380.888	245.104	352.926	241.634	243.799	271.69	729.496	284.149	1.36888	6.55205e-47	1.81696e-46	ldhA	NC_000913.3	1441854	1442843	-	990	protein_coding	D-lactate dehydrogenase && PF00389:D-isomer specific 2-hydroxyacid dehydrogenase, catalytic domain|PF02826:D-isomer specific 2-hydroxyacid dehydrogenase, NAD binding domain	2-Hacid_dh_C
b4453	99.9404	86.9932	100.477	133.5	74.5064	111.288	95.2643	129.363	505.693	258.722	629.402	317.752	656.941	323.964	417.285	328.768	103.917	429.816	-2.04648	6.57417e-25	1.26583e-24	ldrD	NC_000913.3	3699980	3700087	-	108	protein_coding	small toxic polypeptide LdrD && PF13940:Toxin Ldr, type I toxin-antitoxin system	-
b1990	134.984	120.631	125.596	133.5	140.247	149.811	128.549	137.988	605.57	462.328	825.466	524.834	725.992	528.114	635.864	503.046	133.913	601.402	-2.1629	1.64068e-70	5.89524e-70	ldtA	NC_000913.3	2062391	2063323	-	933	protein_coding	L%2CD-transpeptidase ErfK && PF03734:L,D-transpeptidase catalytic domain	-
b0819	2372.61	2559.92	2120.59	2301.95	2348.05	2399.12	2427.52	2337.16	816.889	468.164	1156.4	612.42	1035.76	653.951	695.476	573.061	2358.36	751.516	1.65225	2.05627e-27	4.18074e-27	ldtB	NC_000913.3	854824	855744	-	921	protein_coding	L%2CD-transpeptidase YbiS && PF03734:L,D-transpeptidase catalytic domain	-
b1113	228.435	200.664	223.429	220.837	164.352	194.754	192.824	173.716	458.383	364.416	653.13	390.401	615.703	457.164	351.559	375.952	199.877	458.338	-1.19512	1.79648e-17	2.93017e-17	ldtC	NC_000913.3	1169412	1170374	-	963	protein_coding	L%2CD-transpeptidase YcfS && PF03734:L,D-transpeptidase catalytic domain|PF01476:LysM domain	LysM
b0925	1723.65	1663.31	1780.82	1683.1	1550.39	1532.35	1703.28	1567.14	7300.49	4036.46	10691.1	5777.93	9138.68	5046.2	5958.16	4516.76	1650.51	6558.22	-1.9902	1.16015e-31	2.56583e-31	ldtD	NC_000913.3	981047	982894	+	1848	protein_coding	L%2CD-transpeptidase LdtD && PF01471:Putative peptidoglycan binding domain|PF03734:L,D-transpeptidase catalytic domain	PG_binding_1
b1678	368.611	312.016	325.228	374.3	391.159	359.547	359.25	343.737	12569.8	7121.67	15909.9	8594.92	13889.8	8184.1	9806.21	7083.74	354.231	10395	-4.87477	3.84879e-199	3.3069e-198	ldtE	NC_000913.3	1757721	1758725	-	1005	protein_coding	L%2CD-transpeptidase LdtE && PF01476:LysM domain|PF03734:L,D-transpeptidase catalytic domain	LysM
b2569	4235.14	4492.33	4005.86	4137.27	4216.18	4166.89	4160.64	4036.13	610.827	494.75	917.878	539.092	872.725	698.798	558.673	522.072	4181.3	651.852	2.68405	6.3519e-109	3.09091e-108	lepA	NC_000913.3	2705325	2707124	-	1800	protein_coding	elongation factor 4 && PF06421:GTP-binding protein LepA C-terminus|PF00009:Elongation factor Tu GTP binding domain|PF00679:Elongation factor G C-terminus|PF03144:Elongation factor Tu domain 2	GTP_EFTU
b2568	1863.82	1865.13	1784.79	1854.03	1839.65	1717.48	1861.67	1786.45	856.84	556.35	1083.97	585.261	983.015	615.129	693.947	512.939	1821.63	735.932	1.31017	9.03292e-21	1.59288e-20	lepB	NC_000913.3	2704335	2705309	-	975	protein_coding	signal peptidase I && PF10502:Signal peptidase, peptidase S26|PF00717:Peptidase S24-like	Peptidase_S24
b0074	447.785	397.849	460.079	484.095	445.943	464.414	479.765	429.979	201.857	232.137	142.365	198.935	186.053	223.562	207.114	237.444	451.239	203.683	1.13697	1.57217e-40	3.99807e-40	leuA	NC_000913.3	81958	83529	-	1572	protein_coding	2-isopropylmalate synthase && PF08502:LeuA allosteric (dimerisation) domain|PF00682:HMGL-like	HMGL-like
b0076	31.1503	17.3986	30.4075	32.4394	44.923	34.2425	27.5463	29.5688	75.6963	102.451	52.4502	90.3014	49.87	94.3778	61.905	114.917	30.9595	80.2461	-1.38146	5.21155e-11	7.31505e-11	leuO	NC_000913.3	84368	85312	+	945	protein_coding	DNA-binding transcriptional dual regulator LeuO && PF03466:LysR substrate binding domain|PF00126:Bacterial regulatory helix-turn-helix protein, lysR family	HTH_1
b4369	79.1736	83.5135	66.1033	69.8694	71.2193	81.326	57.3881	85.0102	21.0267	5.83584	7.49288	9.50541	17.2627	12.0482	13.7567	12.9376	74.2004	12.4833	2.60292	5.29121e-43	1.39659e-42	leuP	NC_000913.3	4606200	4606286	-	87	protein_coding	tRNA-Leu && -	-
b4370	12.9793	20.8784	5.28826	16.2197	15.3395	27.8221	12.6254	9.85625	6.30802	6.48427	0	8.14749	6.71327	6.02412	6.11407	6.0883	15.1261	5.73494	1.3647	4.77533e-05	5.77851e-05	leuQ	NC_000913.3	4606315	4606401	-	87	protein_coding	tRNA-Leu && -	-
b0642	8947.91	9332.63	8644.98	9031.86	8772.03	8791.77	8795.3	8672.27	1984.93	1403.2	2899.75	1603.7	2636.4	1811.25	1717.29	1350.84	8873.6	1925.92	2.20491	3.72427e-56	1.17568e-55	leuS	NC_000913.3	672201	674783	-	2583	protein_coding	leucine--tRNA ligase && PF08264:Anticodon-binding domain of tRNA|PF13603:Leucyl-tRNA synthetase, Domain 2|PF00133:tRNA synthetases class I (I, L, M and V)	-
b3798	619.111	636.79	512.961	671.245	612.486	607.805	634.713	697.33	33.6428	16.8591	47.4549	17.6529	33.5664	26.1045	27.5133	28.1584	624.055	28.869	4.49087	1.00177e-234	1.04159e-233	leuT	NC_000913.3	3982606	3982692	+	87	protein_coding	tRNA-Leu && -	-
b3174	25.9585	41.7567	34.3737	23.7057	36.1575	38.5229	18.3642	20.9445	67.2856	95.9672	12.4881	80.796	39.3206	61.5799	63.4335	84.4751	29.973	63.1682	-1.0827	0.000238989	0.000282861	leuU	NC_000913.3	3322072	3322158	-	87	protein_coding	tRNA-Leu && -	-
b4368	63.5984	75.3941	78.0018	82.346	62.4539	75.9756	76.9001	86.2422	7.35936	15.5622	3.74644	8.82645	12.4675	12.0482	6.11407	17.5039	75.114	10.4535	2.78805	5.90836e-48	1.65636e-47	leuV	NC_000913.3	4606079	4606165	-	87	protein_coding	tRNA-Leu && -	-
b0672	490.617	517.319	486.52	582.661	537.98	437.662	476.321	502.669	9.46204	9.07798	11.2393	2.71583	4.79519	8.7015	6.11407	9.13245	503.969	7.6548	6.07634	3.64693e-239	3.91069e-238	leuW	NC_000913.3	696963	697047	-	85	protein_coding	tRNA-Leu && -	-
b4270	3.89378	1.15991	2.64413	0	5.47841	3.21024	3.44329	11.0883	29.4374	64.1943	23.7275	59.0693	17.2627	30.1206	33.6274	54.0337	3.86475	38.9341	-3.3419	3.82284e-15	5.94037e-15	leuX	NC_000913.3	4496405	4496489	+	85	protein_coding	tRNA-Leu && -	-
b4358	15.5751	24.3581	33.0516	17.4673	42.7316	52.4339	24.103	48.0492	363.763	586.826	221.04	416.201	192.767	334.004	457.791	401.067	32.2212	371.682	-3.52405	8.0339e-41	2.05067e-40	lgoD	NC_000913.3	4595990	4597012	+	1023	protein_coding	L-galactonate oxidoreductase && PF00107:Zinc-binding dehydrogenase|PF08240:Alcohol dehydrogenase GroES-like domain	ADH_N
b4357	55.8109	52.1959	56.8488	42.4207	46.0186	38.5229	49.3538	73.9219	115.647	149.138	134.872	131.718	124.675	135.208	129.924	149.163	51.8867	133.793	-1.37845	7.5816e-32	1.68676e-31	lgoR	NC_000913.3	4594937	4595851	-	915	protein_coding	putative DNA-binding transcriptional regulator LgoR && PF00392:Bacterial regulatory proteins, gntR family|PF07729:FCD domain	FCD
b4356	45.4275	40.5968	50.2385	37.43	48.21	42.8032	39.0239	36.9609	319.607	323.565	332.184	343.553	362.517	311.246	329.396	317.353	42.5864	329.927	-2.95323	6.95863e-187	5.52787e-186	lgoT	NC_000913.3	4593361	4594722	-	1362	protein_coding	galactonate:H(+) symporter && PF07690:Major Facilitator Superfamily	MFS_1
b2828	1096.75	1013.76	1039.14	1023.09	1094.59	1123.58	1099.56	1063.24	147.187	161.458	103.652	139.186	130.429	160.643	150.559	137.748	1069.21	141.358	2.90274	0	0	lgt	NC_000913.3	2965162	2966037	-	876	protein_coding	phosphatidylglycerol--prolipoprotein diacylglyceryl transferase && PF01790:Prolipoprotein diacylglyceryl transferase	LGT
b2660	49.3212	46.3964	38.3399	29.944	47.1143	53.504	71.1613	36.9609	3457.85	1886.92	4148.56	2317.96	3967.54	2609.11	3078.44	2018.27	46.5928	2935.58	-5.97324	8.73608e-197	7.35227e-196	lhgO	NC_000913.3	2789982	2791250	+	1269	protein_coding	L-2-hydroxyglutarate oxidase && PF01266:FAD dependent oxidoreductase	DAO
b3647	71.386	69.5945	71.3915	63.631	110.664	89.8867	64.2747	76.3859	306.991	462.977	278.485	408.732	274.285	351.407	399.707	416.287	77.1518	362.359	-2.2312	5.98269e-53	1.81335e-52	ligB	NC_000913.3	3819488	3821170	-	1683	protein_coding	DNA ligase B && PF01653:NAD-dependent DNA ligase adenylation domain|PF03120:NAD-dependent DNA ligase OB-fold domain	-
b0628	6014.6	6320.34	5856.75	6169.72	6049.26	6073.77	5913.27	6019.71	317.504	278.824	435.836	316.394	444.994	380.858	323.282	318.114	6052.18	351.976	4.10939	0	0	lipA	NC_000913.3	659251	660216	-	966	protein_coding	lipoyl synthase && PF04055:Radical SAM superfamily|PF16881:N-terminal domain of lipoyl synthase of Radical_SAM family	Radical_SAM
b0630	523.065	535.878	501.063	526.516	563.181	550.021	487.799	506.365	99.8771	123.85	103.652	128.323	85.3544	142.571	107.761	128.615	524.236	115	2.17312	8.05568e-142	4.84402e-141	lipB	NC_000913.3	661637	662278	-	642	protein_coding	lipoyl(octanoyl) transferase && PF03099:Biotin/lipoate A/B protein ligase family	BPL_LipA_LipB
b3454	46.7254	23.1982	48.9164	38.6777	48.21	51.3638	42.4672	51.7453	86.2097	138.115	46.2061	122.891	70.0098	88.3537	102.411	121.005	43.913	96.9002	-1.1519	3.59954e-08	4.71707e-08	livF	NC_000913.3	3592724	3593437	-	714	protein_coding	branched chain amino acid/phenylalanine ABC transporter ATP binding subunit LivF && PF00005:ABC transporter|PF07673:Protein of unknown function (DUF1602)	ABC_tran
b3460	124.601	119.471	122.952	97.3181	127.099	147.671	102.151	151.54	267.04	322.268	270.993	293.31	230.169	255.021	239.977	326.485	124.1	275.658	-1.15246	4.27986e-26	8.43445e-26	livJ	NC_000913.3	3598555	3599658	-	1104	protein_coding	branched chain amino acid/phenylalanine ABC transporter periplasmic binding protein && PF13458:Periplasmic binding protein	-
b3456	72.6839	84.6734	89.9004	82.346	96.42	92.0268	88.3777	92.4024	180.83	269.097	102.403	234.24	122.757	210.175	239.213	261.797	87.3538	202.564	-1.21853	1.66787e-11	2.37516e-11	livM	NC_000913.3	3594203	3595480	-	1278	protein_coding	branched chain amino acid/phenylalanine ABC transporter membrane subunit LivM && PF02653:Branched-chain amino acid transport system / permease component|PF11862:Domain of unknown function (DUF3382)	BPD_transp_2
b0657	1985.83	1887.17	1883.94	1711.8	1696.12	1819.13	1877.74	1912.11	227.089	223.707	254.758	230.167	257.022	259.037	230.042	248.098	1846.73	241.24	2.93877	0	0	lnt	NC_000913.3	689343	690881	-	1539	protein_coding	apolipoprotein N-acyltransferase && PF00795:Carbon-nitrogen hydrolase	CN_hydrolase
b0891	786.544	881.531	791.917	825.956	781.221	782.228	817.207	756.467	223.935	188.044	352.165	229.488	263.736	220.884	210.171	184.171	802.884	234.074	1.78743	5.44765e-62	1.81603e-61	lolA	NC_000913.3	937372	937983	+	612	protein_coding	outer membrane lipoprotein carrier protein && PF03548:Outer membrane lipoprotein carrier protein LolA	-
b1209	677.518	672.747	633.269	676.236	615.773	619.576	684.066	624.64	228.14	186.747	242.27	179.924	257.981	189.425	184.951	160.579	650.478	203.752	1.68552	2.87513e-82	1.15201e-81	lolB	NC_000913.3	1262877	1263500	-	624	protein_coding	outer membrane lipoprotein LolB && PF03550:Outer membrane lipoprotein LolB	-
b1116	890.378	984.763	899.004	923.274	921.469	921.338	895.255	878.438	190.292	258.722	131.125	217.945	165.914	219.546	205.586	232.877	914.24	202.751	2.16167	1.64354e-105	7.84885e-105	lolC	NC_000913.3	1175427	1176626	+	1200	protein_coding	lipoprotein release complex - inner membrane subunit && PF02687:FtsX-like permease family|PF12704:MacB-like periplasmic core domain	-
b1117	260.883	303.896	268.379	255.772	278.303	246.118	285.793	245.174	51.5155	71.327	29.9715	60.4272	38.3615	47.5236	49.6768	60.883	268.04	51.2108	2.36022	6.47502e-85	2.63557e-84	lolD	NC_000913.3	1176619	1177320	+	702	protein_coding	lipoprotein release complex - ATP binding subunit && PF00005:ABC transporter|PF07673:Protein of unknown function (DUF1602)	ABC_tran
b0439	14113.7	14066.2	14504.4	15009.4	13818.7	13639.2	14815.3	14781.9	2463.28	1761.13	3555.37	2067.43	3652.02	2431.74	2192.66	1888.89	14343.6	2501.56	2.52017	2.88277e-74	1.06759e-73	lon	NC_000913.3	458888	461242	+	2355	protein_coding	Lon protease && PF05362:Lon protease (S16) C-terminal proteolytic domain|PF02190:ATP-dependent protease La (LON) substrate-binding domain|PF00004:ATPase family associated with various cellular activities (AAA)	AAA
b0222	1087.66	1142.51	982.294	1165.32	1047.47	1119.3	1062.83	1163.04	312.247	242.512	428.343	258.004	394.165	295.182	336.274	253.425	1096.3	315.019	1.80555	5.20019e-61	1.7182e-60	lpcA	NC_000913.3	243543	244121	+	579	protein_coding	D-sedoheptulose 7-phosphate isomerase && PF13580:SIS domain	-
b0116	44936.8	48058.5	43228.9	45496.2	45043.5	43938.5	45922	45273.5	1123.88	826.096	1647.19	995.352	1507.61	1399.6	1064.61	894.98	45237.2	1182.41	5.25899	0	0	lpd	NC_000913.3	127912	129336	+	1425	protein_coding	lipoamide dehydrogenase && PF07992:Pyridine nucleotide-disulphide oxidoreductase|PF02852:Pyridine nucleotide-disulphide oxidoreductase, dimerisation domain	Pyr_redox_2
b4386	441.295	447.725	404.552	481.6	500.727	469.765	431.559	511.293	168.214	188.692	114.891	203.008	148.651	165.329	155.909	171.233	461.064	164.491	1.47618	2.57957e-57	8.26389e-57	lplA	NC_000913.3	4623101	4624117	-	1017	protein_coding	lipoate--protein ligase A && PF10437:Bacterial lipoate protein ligase C-terminus|PF03099:Biotin/lipoate A/B protein ligase family	BPL_LipA_LipB
b2835	163.539	157.748	128.24	134.748	117.238	138.04	133.14	176.18	287.015	385.166	320.945	325.9	281.957	311.915	263.669	328.007	143.609	313.072	-1.12819	3.25802e-29	6.89371e-29	lplT	NC_000913.3	2972669	2973862	-	1194	protein_coding	lysophospholipid transporter && PF07690:Major Facilitator Superfamily	MFS_1
b3147	1963.76	1952.13	1848.25	1887.72	1976.61	1952.89	1995.96	1946.61	344.839	352.096	379.639	318.431	384.575	354.754	352.323	345.511	1940.49	354.021	2.46076	0	0	lpoA	NC_000913.3	3293400	3295436	+	2037	protein_coding	outer membrane lipoprotein - activator of MrcA activity && PF04348:LppC putative lipoprotein	-
b1677	14055.3	15481.3	16488.8	16353.2	14016	15625.3	18811.8	19585.6	53425.8	21536.9	64999.5	27290.7	51562.7	22834.1	36856.4	31478	16302.2	38748	-1.24903	1.03228e-09	1.40012e-09	lpp	NC_000913.3	1757421	1757657	+	237	protein_coding	murein lipoprotein && PF04728:Lipoprotein leucine-zipper	-
b3200	1236.92	1338.54	1217.62	1201.5	1218.4	1156.76	1282.05	1132.24	361.66	258.722	580.698	344.91	585.014	393.576	374.487	296.805	1223	399.484	1.61788	1.49161e-28	3.10178e-28	lptA	NC_000913.3	3343380	3343937	+	558	protein_coding	lipopolysaccharide transport system protein LptA && PF03968:OstA-like protein	-
b3201	1130.49	1176.15	1110.53	1270.13	1115.4	1225.24	1139.73	1174.13	291.22	219.168	437.085	218.624	398.96	298.528	261.377	203.197	1167.73	291.02	2.01023	4.91987e-46	1.35428e-45	lptB	NC_000913.3	3343944	3344669	+	726	protein_coding	lipopolysaccharide transport system ATP binding protein && PF07673:Protein of unknown function (DUF1602)|PF12399:Branched-chain amino acid ATP-binding cassette transporter|PF00005:ABC transporter	ABC_tran
b0054	6239.14	6488.53	5884.51	6089.86	6071.17	6102.66	6106.1	5868.17	2575.78	1706.01	3805.14	2222.23	3499.53	2351.41	2511.36	2032.73	6106.27	2588.02	1.23915	4.56395e-20	7.89559e-20	lptD	NC_000913.3	54755	57109	-	2355	protein_coding	lipopolysaccharide assembly protein LptD && PF03968:OstA-like protein|PF04453:Organic solvent tolerance protein	-
b0641	816.396	861.812	768.12	762.325	750.542	719.093	785.07	804.517	170.317	94.6703	236.026	104.559	210.989	105.757	129.16	122.527	783.484	146.751	2.42795	2.47042e-48	6.95886e-48	lptE	NC_000913.3	671605	672186	-	582	protein_coding	lipopolysaccharide assembly protein LptE && PF04390:Lipopolysaccharide-assembly	-
b4261	1252.5	1306.06	1226.88	1368.69	1308.24	1254.13	1319.93	1324.43	384.79	245.754	514.511	336.084	448.83	364.794	350.031	308.22	1295.11	369.127	1.81648	9.54732e-58	3.07536e-57	lptF	NC_000913.3	4486218	4487318	+	1101	protein_coding	lipopolysaccharide transport system protein LptF && PF03739:Predicted permease YjgP/YjgQ family	-
b4262	1535.45	1514.84	1413.29	1570.81	1467.12	1517.37	1497.83	1531.42	673.907	446.766	861.681	521.439	784.494	526.106	586.951	470.321	1506.02	608.958	1.30983	8.00967e-27	1.60077e-26	lptG	NC_000913.3	4487318	4488400	+	1083	protein_coding	lipopolysaccharide transport system protein LptG && PF03739:Predicted permease YjgP/YjgQ family	-
b0181	4097.56	4505.09	3867.04	4296.97	4118.67	4251.42	4232.95	4554.82	396.354	284.011	504.521	319.11	491.987	336.012	333.981	280.823	4240.56	368.35	3.53074	4.62157e-202	4.02989e-201	lpxA	NC_000913.3	202560	203348	+	789	protein_coding	UDP-N-acetylglucosamine acyltransferase && PF13720:Udp N-acetylglucosamine O-acyltransferase; Domain 2|PF00132:Bacterial transferase hexapeptide (six repeats)	Hexapep
b0182	956.572	1003.32	909.581	887.092	898.459	976.982	880.334	1090.35	100.928	171.185	74.9288	133.076	127.552	164.659	134.51	174.278	950.336	135.14	2.80127	7.14128e-103	3.35191e-102	lpxB	NC_000913.3	203348	204496	+	1149	protein_coding	lipid A disaccharide synthase && PF02684:Lipid-A-disaccharide synthetase	-
b0179	6441.61	6765.75	5951.94	6190.93	6273.88	6354.13	6331.06	6295.68	650.778	413.048	961.587	529.587	872.725	585.009	564.787	501.524	6325.62	634.881	3.31951	2.7822e-122	1.50151e-121	lpxD	NC_000913.3	200971	201996	+	1026	protein_coding	UDP-3-O-(3-hydroxymyristoyl)glucosamine N-acyltransferase && PF04613:UDP-3-O-[3-hydroxymyristoyl] glucosamine N-acyltransferase, LpxD|PF00132:Bacterial transferase hexapeptide (six repeats)	Hexapep
b0524	328.376	312.016	326.55	286.963	277.208	293.202	262.838	309.24	51.5155	76.5144	49.9525	77.4012	37.4025	55.5558	55.0267	66.9713	299.549	58.7925	2.32658	1.83416e-86	7.61669e-86	lpxH	NC_000913.3	553218	553940	-	723	protein_coding	UDP-2%2C3-diacylglucosamine diphosphatase && PF12850:Calcineurin-like phosphoesterase superfamily domain	-
b1855	696.987	682.027	646.49	650.035	645.357	663.449	676.032	677.617	270.194	306.058	377.142	342.195	313.606	312.585	277.426	311.264	667.249	313.809	1.09153	2.72064e-72	9.93216e-72	lpxM	NC_000913.3	1939222	1940193	-	972	protein_coding	myristoyl-acyl carrier protein-dependent acyltransferase && PF03279:Bacterial lipid A biosynthesis acyltransferase	-
b2174	1000.7	1090.31	971.718	988.153	911.607	1024.07	1007.74	988.089	47.3102	71.327	14.9858	54.3166	23.976	60.9105	64.962	62.4051	997.798	50.0241	4.29501	2.60191e-111	1.29215e-110	lpxT	NC_000913.3	2268854	2269567	+	714	protein_coding	Kdo2-lipid A phosphotransferase && PF01569:PAP2 superfamily	-
b0889	1456.27	1548.48	1569.29	1520.91	1598.6	1504.53	1593.09	1436.55	311.196	276.878	498.277	265.472	379.779	336.012	323.282	278.54	1528.47	333.679	2.20213	8.51181e-94	3.71499e-93	lrp	NC_000913.3	932595	933089	+	495	protein_coding	DNA-binding transcriptional dual regulator Lrp && PF13412:Winged helix-turn-helix DNA-binding|PF01037:AsnC family	AsnC_trans_reg
b0027	3365.53	3562.08	3089.67	3424.85	3358.27	3326.88	3476.57	3518.68	218.678	132.928	246.016	175.85	245.514	194.78	185.715	167.428	3390.31	195.864	4.12432	0	0	lspA	NC_000913.3	25207	25701	+	495	protein_coding	lipoprotein signal peptidase && PF01252:Signal peptidase (SPase) II	-
b1513	18.171	9.27927	27.7634	18.715	14.2439	11.7709	19.512	6.16016	244.962	314.487	249.763	299.42	270.449	321.286	307.232	316.592	15.7019	290.524	-4.23175	3.13415e-135	1.8104e-134	lsrA	NC_000913.3	1601490	1603025	+	1536	protein_coding	Autoinducer-2 ABC transporter ATP binding subunit && PF00005:ABC transporter	ABC_tran
b1516	3.89378	16.2387	9.25446	6.23834	15.3395	11.7709	11.4776	9.85625	136.674	181.56	94.9098	175.85	134.265	172.022	173.487	156.774	10.5087	153.193	-3.85232	6.0881e-67	2.12256e-66	lsrB	NC_000913.3	1605051	1606073	+	1023	protein_coding	Autoinducer-2 ABC transporter periplasmic binding protein && PF13407:Periplasmic binding protein domain	-
b1514	10.3834	10.4392	11.8986	14.972	18.6266	13.911	26.3985	13.5523	169.265	212.036	157.351	188.071	149.61	199.465	169.666	204.719	15.0227	181.273	-3.58715	2.48404e-91	1.06492e-90	lsrC	NC_000913.3	1603019	1604047	+	1029	protein_coding	Autoinducer-2 ABC transporter membrane subunit LsrC && PF02653:Branched-chain amino acid transport system / permease component	BPD_transp_2
b1515	16.8731	9.27927	9.25446	17.4673	12.0525	9.63071	4.59105	12.3203	140.879	180.263	121.135	171.776	132.347	150.603	165.08	161.34	11.4336	152.928	-3.76323	9.18174e-82	3.65756e-81	lsrD	NC_000913.3	1604047	1605039	+	993	protein_coding	Autoinducer-2 ABC transporter membrane subunit LsrD && PF02653:Branched-chain amino acid transport system / permease component	BPD_transp_2
b1517	18.171	13.9189	13.2207	22.458	8.76546	17.1213	18.3642	16.0164	117.75	185.45	69.9336	170.418	87.2725	130.523	140.624	151.446	16.0045	131.677	-3.05178	9.95976e-39	2.4597e-38	lsrF	NC_000913.3	1606100	1606975	+	876	protein_coding	3-hydroxy-2%2C4-pentadione 5-phosphate thiolase && PF01791:DeoC/LacD family aldolase	-
b1518	3.89378	9.27927	1.32207	7.486	7.66977	5.3504	5.73881	6.16016	21.0267	33.0698	41.2109	38.7006	36.4435	43.5075	24.4563	50.9895	5.86253	36.1756	-2.61254	2.02118e-18	3.37164e-18	lsrG	NC_000913.3	1606999	1607289	+	291	protein_coding	(4S)-4-hydroxy-5-phosphonooxypentane-2%2C3-dione isomerase && PF03992:Antibiotic biosynthesis monooxygenase	ABM
b1511	33.7461	32.4775	42.3061	23.7057	31.7748	36.3827	37.8762	36.9609	443.664	489.562	473.3	488.849	499.659	442.438	445.563	472.604	34.4037	469.455	-3.77172	4.26518e-264	5.18257e-263	lsrK	NC_000913.3	1598617	1600209	-	1593	protein_coding	autoinducer-2 kinase && PF02782:FGGY family of carbohydrate kinases, C-terminal domain|PF00370:FGGY family of carbohydrate kinases, N-terminal domain	FGGY_N
b1512	35.044	27.8378	18.5089	13.7243	31.7748	21.4016	18.3642	14.7844	170.317	202.958	156.102	224.056	189.89	165.329	170.43	196.348	22.68	184.428	-3.02387	1.21955e-79	4.7386e-79	lsrR	NC_000913.3	1600288	1601241	-	954	protein_coding	DNA-binding transcriptional repressor LsrR && PF04198:Putative sugar-binding domain	Sugar-bind
b2687	1599.05	1701.59	1644.65	1874	1658.86	1606.19	1845.6	1887.47	1060.8	534.952	1277.54	642.973	1106.73	633.871	843.742	627.095	1727.18	840.962	1.04031	1.26505e-10	1.75763e-10	luxS	NC_000913.3	2814218	2814733	-	516	protein_coding	S-ribosylhomocysteine lyase && PF02664:S-Ribosylhomocysteinase (LuxS)	-
b4024	1676.92	1574	1856.18	1734.26	1688.45	1566.6	1740.01	1613.96	241.808	313.839	253.509	306.21	260.859	280.456	293.475	312.025	1681.3	282.773	2.56279	0	0	lysC	NC_000913.3	4231884	4233233	-	1350	protein_coding	aspartate kinase III && PF00696:Amino acid kinase family|PF01842:ACT domain	AA_kinase
b2156	1953.38	2053.04	1786.11	1941.37	1882.38	1816.99	1967.26	1944.15	620.289	455.844	781.757	518.045	770.108	510.711	576.251	484.02	1918.09	589.628	1.70558	1.43966e-56	4.56932e-56	lysP	NC_000913.3	2247063	2248532	-	1470	protein_coding	lysine:H(+) symporter && PF00324:Amino acid permease	AA_permease
b0749	80.4715	122.95	117.664	91.0797	88.7502	109.148	110.185	101.027	1.05134	2.59371	2.49763	3.39479	3.83615	1.33869	0.764259	1.52207	102.659	2.12483	5.60141	2.82177e-62	9.42197e-62	lysQ	NC_000913.3	781577	781652	+	76	protein_coding	tRNA-Lys && -	-
b2890	7997.83	8703.96	7469.67	8273.28	8300.89	8099.43	8142.23	7892.39	304.888	263.261	393.376	312.32	366.353	366.132	269.019	274.734	8109.96	318.761	4.67456	0	0	lysS	NC_000913.3	3033657	3035174	-	1518	protein_coding	lysine--tRNA ligase%2C constitutive && PF01336:OB-fold nucleic acid binding domain|PF00152:tRNA synthetases class II (D, K and N)	tRNA-synt_2
b0743	3639.39	3427.53	3146.51	3774.19	3520.43	3379.31	3451.32	3970.84	56.7722	31.7729	72.4312	22.4056	53.7062	39.4914	46.6198	30.4415	3538.69	44.2051	6.35912	0	0	lysT	NC_000913.3	780554	780629	+	76	protein_coding	tRNA-Lys && -	-
b4129	8964.78	9693.36	8217.96	8890.88	9543.39	9098.88	8964.03	9322.78	868.405	660.747	1081.47	745.495	1056.86	757.031	829.221	722.224	9087.01	840.182	3.43794	1.06935e-283	1.41216e-282	lysU	NC_000913.3	4353200	4354717	-	1518	protein_coding	lysine--tRNA ligase/Ap4A synthetase/Ap3A synthetase && PF01336:OB-fold nucleic acid binding domain|PF00152:tRNA synthetases class II (D, K and N)	tRNA-synt_2
b0747	44.1295	40.5968	46.2723	42.4207	36.1575	60.9945	47.0583	57.9055	0	0	0	0	0	2.67739	0	0	46.9419	0.334673	6.84585	2.78374e-22	5.06101e-22	lysY	NC_000913.3	781147	781222	+	76	protein_coding	tRNA-Lys && -	-
b0748	1475.74	1630.83	1302.23	1679.36	1469.31	1493.83	1372.72	1564.68	12.616	5.83584	6.24407	5.43166	11.5085	9.37085	8.40685	3.80519	1498.59	7.90237	7.60907	0	0	lysZ	NC_000913.3	781369	781444	+	76	protein_coding	tRNA-Lys && -	-
b3580	19.4689	26.6779	34.3737	31.1917	43.8273	33.1725	19.512	38.193	216.576	336.534	118.637	233.561	135.224	226.239	246.091	290.716	30.8021	225.447	-2.87318	6.25032e-37	1.49942e-36	lyxK	NC_000913.3	3747084	3748580	+	1497	protein_coding	L-xylulose kinase && PF02782:FGGY family of carbohydrate kinases, C-terminal domain|PF00370:FGGY family of carbohydrate kinases, N-terminal domain	FGGY_N
b0459	433.508	489.482	392.653	472.866	409.785	416.261	397.126	471.868	180.83	156.919	310.955	201.65	272.367	221.554	166.608	178.844	435.444	211.216	1.05057	6.32274e-16	9.96068e-16	maa	NC_000913.3	479367	479918	-	552	protein_coding	maltose O-acetyltransferase && PF12464:Maltose acetyltransferase|PF14602:Hexapeptide repeat of succinyl-transferase	-
b1479	3290.25	3360.26	3221.87	3333.77	3242.12	3220.94	3457.06	3316.63	558.26	474.649	750.537	462.37	686.672	562.251	512.818	496.957	3305.36	563.064	2.55797	1.36334e-174	1.00706e-173	maeA	NC_000913.3	1553972	1555669	-	1698	protein_coding	malate dehydrogenase%2C NAD-requiring && PF03949:Malic enzyme, NAD binding domain|PF00390:Malic enzyme, N-terminal domain	Malic_M
b0394	97.3445	85.8333	101.799	86.089	105.185	105.938	86.0822	102.259	384.79	486.969	598.182	461.691	493.905	475.236	408.114	401.067	96.3163	463.744	-2.26469	1.66503e-100	7.66622e-100	mak	NC_000913.3	410144	411052	+	909	protein_coding	manno(fructo)kinase && PF00480:ROK family	ROK
b4034	32.4482	11.5991	40.984	23.7057	29.5834	32.1024	39.0239	45.5852	168.214	241.863	111.144	186.034	108.371	210.175	165.08	193.303	31.879	173.023	-2.4477	6.74453e-29	1.41398e-28	malE	NC_000913.3	4245229	4246419	-	1191	protein_coding	maltose ABC transporter periplasmic binding protein && PF13416:Bacterial extracellular solute-binding protein	-
b4033	32.4482	39.4369	55.5267	31.1917	47.1143	40.663	33.2851	24.6406	114.596	164.7	82.4217	153.444	94.9448	151.942	132.981	162.101	38.0383	132.141	-1.80436	1.02547e-22	1.88103e-22	malF	NC_000913.3	4243531	4245075	-	1545	protein_coding	maltose ABC transporter membrane subunit MalF && PF00528:Binding-protein-dependent transport system inner membrane component|PF14785:Maltose transport system permease protein MalF P2 domain	BPD_transp_1
b4032	22.0648	42.9166	26.4413	24.9533	27.3921	31.0323	29.8418	25.8727	187.138	243.16	139.867	222.019	147.692	198.127	178.072	181.888	28.8144	187.245	-2.70043	1.23921e-62	4.15802e-62	malG	NC_000913.3	4242626	4243516	-	891	protein_coding	maltose ABC transporter membrane subunit MalG && PF00528:Binding-protein-dependent transport system inner membrane component	BPD_transp_1
b1620	48.0233	56.8355	67.4253	76.1077	58.0712	62.0646	59.6836	71.4578	196.6	250.941	189.82	255.288	203.316	212.183	191.829	247.337	62.4586	218.414	-1.81361	4.9401e-56	1.5571e-55	malI	NC_000913.3	1698152	1699180	-	1029	protein_coding	DNA-binding transcriptional repressor MalI && PF00356:Bacterial regulatory proteins, lacI family|PF00532:Periplasmic binding proteins and sugar binding domain of LacI family	Peripla_BP_1
b4035	7.78756	1.15991	13.2207	3.743	10.9568	13.911	9.1821	11.0883	67.2856	89.4829	49.9525	83.5118	40.2796	80.3216	73.3689	99.6959	8.88117	72.9874	-3.04283	2.34676e-27	4.76429e-27	malK	NC_000913.3	4246784	4247899	+	1116	protein_coding	maltose ABC transporter ATP binding subunit && PF08402:TOBE domain|PF00005:ABC transporter	ABC_tran
b4037	44.1295	31.3175	44.9502	31.1917	39.4446	55.6441	33.2851	39.425	154.547	131.631	198.561	160.913	171.668	141.901	150.559	150.685	39.9235	157.558	-1.96999	3.40144e-50	9.86562e-50	malM	NC_000913.3	4249554	4250474	+	921	protein_coding	maltose regulon periplasmic protein && PF07148:Maltose operon periplasmic protein precursor (MalM)	-
b3571	62.3005	73.0743	75.3577	73.6124	102.994	84.5363	67.718	103.491	201.857	339.776	265.997	287.199	211.948	263.722	245.327	265.602	80.3855	260.179	-1.69511	1.61527e-37	3.92771e-37	malS	NC_000913.3	3737497	3739527	+	2031	protein_coding	alpha-amylase && PF00128:Alpha amylase, catalytic domain	-
b3418	874.803	920.968	810.426	772.306	823.953	865.694	789.661	841.477	1882.95	1399.95	3334.33	1746.96	2820.53	1835.35	1694.36	1633.95	837.411	2043.55	-1.28622	5.96899e-17	9.59852e-17	malT	NC_000913.3	3553085	3555790	+	2706	protein_coding	DNA-binding transcriptional activator MalT && PF00196:Bacterial regulatory proteins, luxR family	GerE
b1621	38.9378	41.7567	35.6958	47.4114	55.8798	50.2937	41.3194	39.425	115.647	192.583	114.891	148.692	124.675	137.885	166.608	156.774	43.84	144.719	-1.7258	6.06698e-33	1.36832e-32	malX	NC_000913.3	1699355	1700947	+	1593	protein_coding	PTS enzyme IIBC component MalX && PF02378:Phosphotransferase system, EIIC|PF00367:phosphotransferase system, EIIB	-
b1613	1573.09	1618.07	1521.7	1522.15	1587.64	1506.67	1605.72	1500.61	211.319	206.2	277.237	222.019	257.022	242.973	247.62	246.576	1554.46	238.871	2.7099	0	0	manA	NC_000913.3	1688576	1689751	+	1176	protein_coding	mannose-6-phosphate isomerase && PF01238:Phosphomannose isomerase type I	-
b1817	1621.11	1400.01	1764.96	1713.05	1461.64	1439.26	1555.22	1441.48	476.256	421.478	731.805	436.57	714.484	479.252	479.19	446.729	1549.59	523.22	1.5696	2.49578e-38	6.14887e-38	manX	NC_000913.3	1902048	1903019	+	972	protein_coding	mannose-specific PTS enzyme IIAB component && PF03830:PTS system sorbose subfamily IIB component|PF03610:PTS system fructose IIA component	PTSIIB_sorb
b1818	1270.67	1355.93	1225.55	1366.2	1269.9	1254.13	1299.27	1228.34	473.102	355.986	615.665	351.021	583.096	400.938	374.487	388.129	1283.75	442.803	1.54064	6.13946e-41	1.57101e-40	manY	NC_000913.3	1903082	1903882	+	801	protein_coding	mannose-specific PTS enzyme IIC component && PF03609:PTS system sorbose-specific iic component	-
b1819	1125.3	1200.51	1257.28	1325.02	1132.94	1147.12	1276.31	1224.64	663.394	444.172	867.925	459.654	925.472	506.695	526.574	452.056	1211.14	605.743	1.00226	4.32538e-11	6.09203e-11	manZ	NC_000913.3	1903895	1904746	+	852	protein_coding	mannose-specific PTS enzyme IID component && PF03613:PTS system mannose/fructose/sorbose family IID component	-
b3764	817.694	900.09	835.545	796.012	820.666	822.891	860.822	975.769	246.013	140.709	246.016	156.839	234.005	158.635	232.335	159.818	853.686	196.796	2.12603	7.08559e-68	2.48086e-67	maoP	NC_000913.3	3948086	3948424	+	339	protein_coding	macrodomain Ori protein && PF04219:Protein of unknown function, DUF	-
b0168	3303.22	3415.93	3178.24	3275.13	3178.57	3107.51	3024.35	3299.38	600.314	404.618	726.81	461.012	734.624	475.905	542.624	445.968	3222.79	548.984	2.55731	1.86586e-109	9.12273e-109	map	NC_000913.3	188712	189506	-	795	protein_coding	methionine aminopeptidase && PF00557:Metallopeptidase family M24	Peptidase_M24
b1531	4775.07	4595.56	5100.53	4919.55	4498.87	4252.49	4928.49	4526.48	73.5936	66.788	146.111	96.412	152.487	123.16	101.646	103.501	4699.63	107.962	5.4524	0	0	marA	NC_000913.3	1619574	1619957	+	384	protein_coding	DNA-binding transcriptional dual regulator MarA && PF12833:Helix-turn-helix domain	-
b1532	1880.7	1931.25	1663.16	1925.15	1657.77	1775.26	1922.5	2124.02	24.1808	40.8509	36.2156	40.7375	55.6242	40.1608	39.7415	35.7688	1859.98	39.16	5.56069	0	0	marB	NC_000913.3	1619989	1620207	+	219	protein_coding	multiple antibiotic resistance protein && PF13999:MarB protein	-
b1529	305.013	281.858	298.787	300.688	262.964	264.31	263.985	248.87	624.494	538.194	1093.96	659.268	1070.29	721.555	571.666	668.191	278.309	743.452	-1.41616	5.4837e-22	9.91265e-22	marC	NC_000913.3	1618243	1618908	-	666	protein_coding	inner membrane protein MarC && PF01914:MarC family integral membrane protein	-
b1530	2158.45	2075.08	2193.31	2259.53	2055.5	2121.97	2117.62	2074.74	85.1583	103.748	114.891	88.2645	108.371	98.3939	77.1902	91.3245	2132.02	95.9177	4.48401	0	0	marR	NC_000913.3	1619120	1619554	+	435	protein_coding	DNA-binding transcriptional repressor MarR && PF01047:MarR family	MarR
b0956	118.111	120.631	133.529	119.776	105.185	116.639	112.481	88.7063	317.504	284.011	630.651	343.553	493.905	390.229	341.624	355.404	114.382	394.61	-1.78375	1.20006e-30	2.605e-30	matP	NC_000913.3	1018485	1018937	+	453	protein_coding	macrodomain Ter protein && PF06303:Organiser of macrodomain of Terminus of chromosome	-
b4426	6.48964	4.63964	0	6.23834	4.38273	7.49055	4.59105	2.46406	25.2321	42.1478	9.99051	34.6268	22.0579	20.0804	25.2205	47.1843	4.537	28.3175	-2.64207	4.81661e-12	6.96053e-12	mcaS	NC_000913.3	1405659	1405751	-	93	protein_coding	small regulatory RNA McaS && -	-
b0806	64.8964	69.5945	88.5784	82.346	79.9848	65.2748	98.7076	88.7063	1859.82	1163.28	2061.79	1163.05	1869.17	1052.21	1787.6	1027.4	79.7611	1498.04	-4.23095	4.27229e-129	2.36473e-128	mcbA	NC_000913.3	841796	842056	-	261	protein_coding	DUF1471 domain-containing protein McbA && PF07338:Protein of unknown function (DUF1471)	-
b1450	97.3445	102.072	112.376	129.757	133.673	121.989	102.151	118.275	493.077	368.955	810.48	458.975	615.703	518.074	413.464	452.056	114.705	516.348	-2.16651	2.2017e-47	6.12626e-47	mcbR	NC_000913.3	1520262	1520927	+	666	protein_coding	DNA-binding transcriptional dual regulator McbR && PF00392:Bacterial regulatory proteins, gntR family|PF07729:FCD domain	FCD
b3028	905.953	936.047	851.41	865.881	928.043	898.867	836.719	900.615	104.082	103.748	84.9193	93.6961	114.126	113.12	127.631	125.571	890.442	108.362	3.02974	0	0	mdaB	NC_000913.3	3172530	3173111	+	582	protein_coding	NADPH:quinone oxidoreductase MdaB && PF02525:Flavodoxin-like fold	Flavodoxin_2
b0842	218.052	228.502	236.65	213.351	250.911	254.679	207.745	256.263	845.275	793.026	1021.53	884.003	886.152	834.006	790.244	791.479	233.269	855.714	-1.87129	4.61167e-145	2.83111e-144	mdfA	NC_000913.3	883673	884905	+	1233	protein_coding	multidrug efflux pump MdfA/Na(+):H(+) antiporter/K(+):H(+) antiporter && PF07690:Major Facilitator Superfamily	MFS_1
b2074	2103.94	2062.32	2198.59	2170.94	2033.59	1975.37	2075.15	2016.84	242.859	320.971	380.888	277.015	345.254	338.689	307.232	305.176	2079.59	314.761	2.72652	0	0	mdtA	NC_000913.3	2154016	2155263	+	1248	protein_coding	multidrug efflux pump membrane fusion protein MdtA && PF16576:Barrel-sandwich domain of CusB or HlyD membrane-fusion|PF13533:Biotin-lipoyl like	-
b2075	2197.39	2229.35	2008.22	2154.72	2183.69	2171.19	2158.94	2130.18	434.202	564.78	369.649	433.175	313.606	417.672	489.89	473.365	2154.21	437.042	2.29745	1.53514e-140	9.13741e-140	mdtB	NC_000913.3	2155263	2158385	+	3123	protein_coding	multidrug efflux pump RND permease subunit MdtB && PF00873:AcrB/AcrD/AcrF family	ACR_tran
b2076	1164.24	1188.91	991.549	1156.59	1165.81	1182.44	1073.16	1191.37	404.765	584.881	294.72	427.064	318.401	406.963	476.133	479.454	1139.26	424.048	1.42187	4.24816e-35	9.93575e-35	mdtC	NC_000913.3	2158386	2161463	+	3078	protein_coding	multidrug efflux pump RND permease subunit MdtC && PF00873:AcrB/AcrD/AcrF family	ACR_tran
b3513	1042.24	1127.43	954.531	979.419	1086.92	1043.33	1055.94	991.785	259.68	237.324	384.635	308.247	417.182	307.899	324.046	260.275	1035.2	312.411	1.73286	3.70171e-63	1.24716e-62	mdtE	NC_000913.3	3659232	3660389	+	1158	protein_coding	multidrug efflux pump membrane fusion protein MdtE && PF00529:HlyD membrane-fusion protein of T1SS|PF16576:Barrel-sandwich domain of CusB or HlyD membrane-fusion	HlyD
b3514	2767.18	3008.8	2613.72	2675	2866.3	2930.95	2730.53	2928.54	588.749	662.692	885.409	729.2	746.132	682.733	709.997	617.962	2815.13	702.859	2.0044	7.85728e-175	5.82488e-174	mdtF	NC_000913.3	3660414	3663527	+	3114	protein_coding	multidrug efflux pump RND permease MdtF && PF00873:AcrB/AcrD/AcrF family	ACR_tran
b1065	70.0881	90.4729	87.2563	86.089	89.8459	65.2748	104.446	77.618	198.703	243.809	189.82	226.093	190.849	228.247	191.065	241.249	83.8864	213.729	-1.35498	1.47318e-37	3.58433e-37	mdtH	NC_000913.3	1124118	1125326	-	1209	protein_coding	multidrug efflux pump MdtH && PF07690:Major Facilitator Superfamily	MFS_1
b1599	31.1503	34.7973	34.3737	36.1824	29.5834	28.8921	33.2851	40.657	100.928	125.795	47.4549	104.559	78.6412	115.128	85.597	99.6959	33.6152	94.7249	-1.50964	2.25521e-17	3.66528e-17	mdtI	NC_000913.3	1672820	1673149	-	330	protein_coding	multidrug/spermidine efflux pump membrane subunit MdtI && PF00893:Small Multidrug Resistance protein	-
b1663	224.541	219.223	195.666	304.431	222.423	195.825	216.927	195.893	813.735	554.405	1006.54	677.6	942.735	657.298	713.818	623.29	221.866	748.678	-1.75285	8.92501e-40	2.2337e-39	mdtK	NC_000913.3	1743457	1744830	+	1374	protein_coding	multidrug efflux pump MdtK && PF01554:MatE	MatE
b3710	54.5129	70.7545	52.8826	51.1544	78.8891	66.3449	47.0583	61.6016	138.777	224.356	79.9241	168.381	69.0508	165.329	151.323	162.862	60.3998	145	-1.26766	2.293e-09	3.07858e-09	mdtL	NC_000913.3	3891615	3892790	+	1176	protein_coding	efflux pump MdtL && PF07690:Major Facilitator Superfamily	MFS_1
b4337	57.1088	53.3558	44.9502	62.3834	72.315	73.8355	56.2404	59.1375	148.239	169.888	189.82	151.408	172.627	174.699	163.551	155.252	59.9158	165.685	-1.45597	4.59775e-44	1.23499e-43	mdtM	NC_000913.3	4567287	4568519	-	1233	protein_coding	multidrug efflux pump/bile salt:H(+) antiporter/Na(+):H(+) antiporter/K(+):H(+) antiporter && PF07690:Major Facilitator Superfamily	MFS_1
b4082	12.9793	6.95945	15.8648	12.4767	10.9568	14.9811	8.03434	13.5523	59.9262	79.7565	32.4692	82.1539	28.7712	61.5799	70.3118	80.67	11.9756	61.9548	-2.38776	1.14131e-18	1.91009e-18	mdtN	NC_000913.3	4303078	4304109	-	1032	protein_coding	putative multidrug efflux pump membrane fusion protein && PF13437:HlyD family secretion protein|PF13533:Biotin-lipoyl like	-
b4081	18.171	24.3581	42.3061	18.715	41.6359	29.9622	25.2508	24.6406	127.212	213.981	74.9288	206.403	84.3954	186.078	181.129	191.02	28.13	158.144	-2.49441	2.93839e-23	5.4483e-23	mdtO	NC_000913.3	4301027	4303078	-	2052	protein_coding	putative multidrug efflux pump subunit MdtO && PF04632:Fusaric acid resistance protein family	-
b4080	22.0648	13.9189	26.4413	22.458	36.1575	40.663	20.6597	29.5688	141.931	230.84	59.9431	154.123	84.3954	143.909	172.723	203.197	26.4915	148.883	-2.49089	6.82765e-21	1.20607e-20	mdtP	NC_000913.3	4299564	4301030	-	1467	protein_coding	putative multidrug efflux pump outer membrane channel && PF02321:Outer membrane efflux protein	OEP
b2139	53.215	46.3964	63.4591	33.687	47.1143	46.0134	35.5806	43.1211	138.777	213.332	106.149	158.876	80.5592	180.724	163.551	190.259	46.0734	154.028	-1.75	1.85578e-19	3.16383e-19	mdtQ	NC_000913.3	2227323	2228758	-	1436	protein_coding	putative multidrug resistance outer membrane protein MdtQ && PF02321:Outer membrane efflux protein	OEP
b4119	63.5984	67.2747	78.0018	77.3554	85.4632	79.1859	61.9792	67.7617	560.363	450.657	750.537	466.444	683.795	544.179	474.605	421.615	72.5775	544.024	-2.90179	2.56773e-96	1.13884e-95	melA	NC_000913.3	4341911	4343266	+	1356	protein_coding	alpha-galactosidase && PF02056:Family 4 glycosyl hydrolase|PF11975:Family 4 glycosyl hydrolase C-terminal domain	-
b4120	51.9171	66.1148	71.3915	44.916	84.3675	67.415	79.1956	66.5297	263.886	344.963	256.007	360.526	264.695	348.06	289.654	382.041	66.4809	313.729	-2.23835	9.68758e-63	3.25855e-62	melB	NC_000913.3	4343369	4344790	+	1422	protein_coding	melibiose:H(+)/Na(+)/Li(+) symporter && PF13347:MFS/sugar transport protein	-
b4118	25.9585	24.3581	37.0178	28.6963	37.2532	32.1024	28.6941	34.4969	293.323	249.644	489.535	288.557	408.55	303.214	268.255	261.797	31.0722	320.359	-3.36116	2.94301e-81	1.16557e-80	melR	NC_000913.3	4340720	4341628	-	909	protein_coding	DNA-binding transcriptional dual regulator MelR && PF12833:Helix-turn-helix domain	-
b3930	394.57	416.407	407.196	464.132	444.847	474.045	457.957	420.123	94.6204	101.803	97.4075	90.3014	95.9039	95.7165	90.1826	111.872	434.91	97.226	2.16198	2.95052e-190	2.37604e-189	menA	NC_000913.3	4119423	4120349	-	927	protein_coding	1%2C4-dihydroxy-2-naphthoate octaprenyltransferase && PF01040:UbiA prenyltransferase family	UbiA
b2262	685.306	793.378	676.897	761.077	774.647	731.934	712.761	757.699	274.399	293.737	293.471	207.082	270.449	220.215	281.247	228.311	736.712	258.614	1.51613	1.72043e-79	6.67214e-79	menB	NC_000913.3	2375962	2376819	-	858	protein_coding	1%2C4-dihydroxy-2-naphthoyl-CoA synthase && PF00378:Enoyl-CoA hydratase/isomerase	ECH
b2261	673.624	707.545	692.762	732.381	681.514	650.608	657.668	686.241	290.169	287.253	253.509	260.041	262.777	267.069	237.685	283.106	685.293	267.701	1.35442	8.133e-143	4.94848e-142	menC	NC_000913.3	2375000	2375962	-	963	protein_coding	o-succinylbenzoate synthase && PF13378:Enolase C-terminal domain-like	-
b2328	759.287	675.067	762.832	723.647	754.925	742.635	684.066	804.517	53.6182	74.5691	64.9383	77.4012	73.846	73.6281	60.3765	91.3245	738.372	71.2127	3.3588	0	0	mepA	NC_000913.3	2445560	2446384	-	825	protein_coding	peptidoglycan DD-endopeptidase/peptidoglycan LD-endopeptidase && PF03411:Penicillin-insensitive murein endopeptidase	-
b1655	558.109	497.601	503.707	492.829	499.631	523.269	482.06	489.116	123.006	144.599	124.881	150.729	145.774	121.821	141.388	108.828	505.79	132.628	1.92625	1.10492e-160	7.45141e-160	mepH	NC_000913.3	1734435	1735250	+	816	protein_coding	peptidoglycan DD-endopeptidase MepH && PF00877:NlpC/P60 family	-
b1856	1782.05	1561.24	1714.72	1715.54	1586.55	1599.77	1762.96	1586.86	713.858	533.007	849.193	598.162	772.985	605.758	643.506	571.539	1663.71	661.001	1.33564	1.40448e-51	4.1738e-51	mepM	NC_000913.3	1940313	1941635	-	1323	protein_coding	peptidoglycan DD-endopeptidase MepM && PF01551:Peptidase family M23|PF01476:LysM domain|PF08525:Opacity-associated protein A N-terminal motif	Peptidase_M23
b2175	1156.45	1253.86	1200.44	1179.05	1125.27	1130	1182.2	1211.09	138.777	143.951	196.064	135.792	191.808	145.248	136.802	128.615	1179.79	152.132	2.96956	0	0	mepS	NC_000913.3	2269979	2270545	+	567	protein_coding	peptidoglycan DD-endopeptidase/peptidoglycan LD-carboxypeptidase && PF00877:NlpC/P60 family	-
b2114	4873.72	4999.21	4594.18	4870.89	4788.13	4636.65	5024.9	4846.81	200.805	225.004	216.045	213.872	257.022	257.698	203.293	234.399	4829.31	226.017	4.41385	0	0	metG	NC_000913.3	2194300	2196333	+	2034	protein_coding	methionine--tRNA ligase && PF01588:Putative tRNA binding domain|PF09334:tRNA synthetases class I (M)	-
b4019	1527.66	1464.97	1594.41	1600.76	1440.82	1540.91	1560.96	1562.22	624.494	735.965	720.565	664.021	664.614	702.144	635.099	713.092	1536.59	682.499	1.16943	1.03454e-150	6.5468e-150	metH	NC_000913.3	4223828	4227511	+	3684	protein_coding	cobalamin-dependent methionine synthase && PF02965:Vitamin B12 dependent methionine synthase, activation domain|PF02310:B12 binding domain|PF02607:B12 binding domain|PF00809:Pterin binding enzyme|PF02574:Homocysteine S-methyltransferase	B12-binding
b0198	472.446	461.644	438.926	465.38	448.134	435.522	413.194	437.371	114.596	119.311	103.652	108.633	117.003	126.506	103.175	117.2	446.577	113.759	1.96608	3.51516e-196	2.9523e-195	metI	NC_000913.3	220968	221621	-	654	protein_coding	L-methionine/D-methionine ABC transporter membrane subunit && PF00528:Binding-protein-dependent transport system inner membrane component	BPD_transp_1
b3938	651.559	690.146	635.913	640.053	557.702	599.244	650.781	672.689	194.497	164.7	344.673	183.998	308.81	269.747	230.806	206.241	637.261	237.934	1.42678	1.34871e-26	2.6824e-26	metJ	NC_000913.3	4128078	4128395	-	318	protein_coding	DNA-binding transcriptional repressor MetJ && PF01340:Met Apo-repressor, MetJ	MetJ
b2942	7608.45	8135.6	7000.33	7554.63	7505.42	7745.23	7580.97	7791.37	178.727	180.911	313.452	166.345	295.384	277.779	213.993	215.374	7615.25	230.246	5.05276	0	0	metK	NC_000913.3	3086706	3087860	+	1155	protein_coding	methionine adenosyltransferase && PF02772:S-adenosylmethionine synthetase, central domain|PF00438:S-adenosylmethionine synthetase, N-terminal domain|PF02773:S-adenosylmethionine synthetase, C-terminal domain	-
b3940	1508.19	1509.04	1495.26	1615.73	1560.25	1592.28	1488.65	1687.88	393.2	553.757	423.348	448.112	423.895	488.623	460.084	502.285	1557.16	461.663	1.74858	1.31825e-158	8.73235e-158	metL	NC_000913.3	4129835	4132267	+	2433	protein_coding	fused aspartate kinase/homoserine dehydrogenase 2 && PF00742:Homoserine dehydrogenase|PF03447:Homoserine dehydrogenase, NAD binding domain|PF00696:Amino acid kinase family	AA_kinase
b0199	700.881	861.812	725.814	699.941	685.897	722.304	756.375	735.523	103.031	127.092	93.661	100.486	88.2316	103.749	94.7681	105.023	736.068	102.005	2.84116	8.05549e-284	1.06722e-282	metN	NC_000913.3	221614	222645	-	1032	protein_coding	L-methionine/D-methionine ABC transporter ATP binding subunit && PF09383:NIL domain|PF00005:ABC transporter|PF07673:Protein of unknown function (DUF1602)	ABC_tran
b0197	1057.81	1028.84	916.191	1068	940.095	906.357	1062.83	959.752	219.73	232.785	272.241	222.019	263.736	233.602	226.985	264.08	992.485	241.897	2.04136	4.08048e-219	3.91554e-218	metQ	NC_000913.3	220113	220928	-	816	protein_coding	L-methionine/D-methionine ABC transporter membrane anchored binding protein && PF03180:NLPA lipoprotein	-
b0673	11.6813	3.47973	3.9662	21.2103	8.76546	14.9811	10.3299	16.0164	27.3348	20.7497	27.4739	25.8004	20.1398	24.7658	22.1635	31.9636	11.3038	25.0489	-1.1435	6.44305e-06	7.97757e-06	metT	NC_000913.3	697057	697133	-	77	protein_coding	tRNA-Met && -	-
b0666	558.109	614.752	458.757	570.184	569.755	529.689	510.754	556.878	7.35936	9.7264	3.74644	4.7527	7.67231	8.7015	3.8213	5.32726	546.11	6.38841	6.38473	2.06882e-237	2.19552e-236	metU	NC_000913.3	696664	696740	-	77	protein_coding	tRNA-Met && -	-
b2815	2.59585	4.63964	7.93239	1.24767	3.28705	1.07008	5.73881	1.23203	0	0	0	0	3.83615	0	0	0.761037	3.46794	0.574649	2.70287	0.00306266	0.00351155	metW	NC_000913.3	2947497	2947573	+	77	protein_coding	tRNA-Met && -	-
b3171	251.798	292.297	249.87	227.075	226.806	249.328	259.394	256.263	36.7968	40.8509	18.7322	48.8849	13.4265	18.7417	26.7491	38.8129	251.604	30.3744	3.02961	5.00119e-60	1.63404e-59	metY	NC_000913.3	3318213	3318289	-	77	protein_coding	tRNA-Met && -	-
b2814	20.7668	10.4392	14.5427	8.73367	9.86114	12.841	16.0687	9.85625	22.0781	42.7962	28.7227	38.0216	18.2217	40.1608	30.5704	35.7688	12.8887	32.0425	-1.34156	2.78949e-08	3.66371e-08	metZ	NC_000913.3	2947387	2947463	+	77	protein_coding	tRNA-Met && -	-
b1114	3234.43	3176.99	3314.42	3272.63	2888.22	2984.45	3238.99	3161.39	994.565	835.822	1086.47	855.487	1103.85	899.602	910.997	787.674	3158.94	934.308	1.76032	3.01764e-136	1.75296e-135	mfd	NC_000913.3	1170518	1173964	-	3447	protein_coding	transcription-repair coupling factor && PF00271:Helicase conserved C-terminal domain|PF00270:DEAD/DEAH box helicase|PF03461:TRCF domain|PF02559:CarD-like/TRCF domain	DEAD
b2149	12.9793	20.8784	34.3737	23.7057	27.3921	16.0512	19.512	16.0164	208.165	261.965	128.628	220.661	144.815	202.143	202.529	222.984	21.3636	198.986	-3.22759	6.33432e-61	2.08789e-60	mglA	NC_000913.3	2237769	2239289	-	1521	protein_coding	D-galactose/methyl-galactoside ABC transporter ATP binding subunit && PF00005:ABC transporter	ABC_tran
b2150	42.8316	48.7162	59.4929	47.4114	71.2193	48.1536	63.1269	40.657	519.361	457.789	897.897	535.019	857.381	650.605	439.449	554.796	52.7011	614.037	-3.5385	1.79915e-86	7.48644e-86	mglB	NC_000913.3	2239350	2240348	-	999	protein_coding	D-galactose/methyl-galactoside ABC transporter periplasmic binding protein && PF13407:Periplasmic binding protein domain	-
b2148	12.9793	13.9189	25.1192	22.458	26.2964	20.3315	20.6597	13.5523	193.446	252.887	108.647	196.898	139.061	236.279	193.358	299.088	19.4144	202.458	-3.38407	2.33433e-50	6.79936e-50	mglC	NC_000913.3	2236743	2237753	-	1011	protein_coding	D-galactose/methyl-galactoside ABC transporter membrane subunit && PF02653:Branched-chain amino acid transport system / permease component	BPD_transp_2
b4698	0	1.15991	2.64413	0	0	2.14016	1.14776	2.46406	4.20535	17.5075	8.7417	16.9739	15.3446	15.395	16.0494	17.5039	1.1945	13.9652	-3.58058	6.11672e-10	8.35153e-10	mgrR	NC_000913.3	1622817	1622914	-	98	protein_coding	small regulatory RNA MgrR && -	-
b4702	280.352	247.061	226.073	269.496	287.069	278.221	252.508	321.56	52.5669	46.6867	51.2014	40.0585	40.2796	41.4995	42.0342	41.8571	270.292	44.523	2.61671	2.61078e-140	1.55173e-139	mgtL	NC_000913.3	4467431	4467484	+	54	protein_coding	leader peptide MgtL && PF17059:MgtA leader peptide	-
b4599	33.7461	27.8378	23.7972	22.458	12.0525	25.6819	29.8418	14.7844	50.4642	60.9521	74.9288	69.2537	48.911	73.6281	74.1331	66.9713	23.775	64.9053	-1.45689	2.82717e-16	4.49002e-16	mgtS	NC_000913.3	1622646	1622741	+	96	protein_coding	small protein MgtS && -	-
b0347	24.6606	27.8378	22.4751	12.4767	25.2007	35.3126	16.0687	30.8008	153.495	214.629	112.393	192.824	135.224	207.497	173.487	249.62	24.3541	179.896	-2.88486	5.2505e-45	1.42996e-44	mhpA	NC_000913.3	368611	370275	+	1665	protein_coding	putative 3-(3-hydroxyphenyl)propanoate/3-hydroxycinnamate hydroxylase && PF01494:FAD binding domain	FAD_binding_3
b0348	7.78756	11.5991	13.2207	17.4673	27.3921	16.0512	11.4776	13.5523	129.315	151.732	68.6848	101.844	75.7641	103.079	121.517	121.005	14.8185	109.118	-2.8741	6.7357e-36	1.59352e-35	mhpB	NC_000913.3	370277	371221	+	945	protein_coding	3-carboxyethylcatechol 2%2C3-dioxygenase && PF02900:Catalytic LigB subunit of aromatic ring-opening dioxygenase	-
b0349	12.9793	15.0788	33.0516	11.229	21.9136	18.1913	17.2164	28.3367	124.058	186.747	99.9051	175.171	109.33	155.288	176.544	178.083	19.7496	150.641	-2.94196	2.61197e-44	7.03894e-44	mhpC	NC_000913.3	371239	372105	+	867	protein_coding	2-hydroxy-6-ketonona-2%2C4-dienedioate hydrolase && PF12697:Alpha/beta hydrolase family	-
b0350	10.3834	8.11936	17.1868	11.229	16.4352	13.911	18.3642	17.2484	96.723	131.631	62.4407	94.3751	46.9929	80.9909	84.8328	98.9349	14.1097	87.1151	-2.63209	1.04073e-28	2.17299e-28	mhpD	NC_000913.3	372115	372924	+	810	protein_coding	2-hydroxypentadienoate hydratase && PF01557:Fumarylacetoacetate (FAA) hydrolase family	FAA_hydrolase
b0352	15.5751	39.4369	34.3737	23.7057	37.2532	26.752	32.1373	23.4086	153.495	220.465	87.417	201.65	111.248	158.635	184.951	229.833	29.0803	168.462	-2.53524	1.32427e-30	2.87159e-30	mhpE	NC_000913.3	373868	374881	+	1014	protein_coding	4-hydroxy-2-oxovalerate aldolase && PF00682:HMGL-like|PF07836:DmpG-like communication domain	HMGL-like
b0351	19.4689	20.8784	18.5089	21.2103	13.1482	25.6819	18.3642	19.7125	39.9508	55.1163	26.2251	62.4641	43.1567	42.8382	45.8555	39.5739	19.6217	44.3976	-1.19762	9.97697e-10	1.35456e-09	mhpF	NC_000913.3	372921	373871	+	951	protein_coding	acetaldehyde dehydrogenase (acylating) && PF01118:Semialdehyde dehydrogenase, NAD binding domain|PF09290:Prokaryotic acetaldehyde dehydrogenase, dimerisation	-
b0346	77.8756	56.8355	111.053	84.8414	66.8366	71.6953	73.4568	60.3695	903.099	735.316	1833.26	972.267	1659.14	1036.82	929.339	885.086	75.3705	1119.29	-3.89405	1.45471e-85	5.97448e-85	mhpR	NC_000913.3	367587	368420	-	834	protein_coding	DNA-binding transcriptional activator MhpR && PF09339:IclR helix-turn-helix domain|PF01614:Bacterial transcriptional regulator	IclR
b0353	53.215	47.5563	64.7812	51.1544	53.6884	63.1347	58.5359	65.2977	284.912	338.479	177.332	272.262	187.013	250.336	269.783	299.088	57.1704	259.901	-2.18958	1.20329e-50	3.51487e-50	mhpT	NC_000913.3	375459	376670	+	1212	protein_coding	3-hydroxyphenylpropionate/3-hydroxycinnamate:H(+) symporter && PF07690:Major Facilitator Superfamily	MFS_1
b0661	3222.75	3549.32	3011.66	3181.55	3267.32	3129.98	3278.01	3385.62	533.028	348.205	688.096	437.249	635.843	483.937	493.711	403.35	3253.28	502.927	2.69754	3.53542e-121	1.90052e-120	miaB	NC_000913.3	693531	694955	-	1425	protein_coding	isopentenyl-adenosine A37 tRNA methylthiolase && PF01938:TRAM domain|PF00919:Uncharacterized protein family UPF0004|PF04055:Radical SAM superfamily	Radical_SAM
b4427	1.29793	4.63964	7.93239	2.49533	3.28705	8.56063	5.73881	0	14.7187	16.2107	7.49288	17.6529	2.87712	9.37085	11.4639	10.6545	4.24397	11.3052	-1.41755	0.00107002	0.00124527	micC	NC_000913.3	1437121	1437229	+	109	protein_coding	small regulatory RNA MicC && -	-
b4439	3.89378	15.0788	13.2207	6.23834	10.9568	5.3504	2.29552	4.92813	16.8214	27.8824	16.2346	18.3319	8.63135	23.4271	23.692	28.9194	7.74531	20.4925	-1.42114	2.22953e-05	2.72116e-05	micF	NC_000913.3	2313084	2313176	+	93	protein_coding	small regulatory RNA MicF && -	-
b4717	0	1.15991	0	0	0	0	0	0	4.20535	10.3748	3.74644	10.8633	2.87712	10.0402	6.87833	12.1766	0.144989	7.64527	-4.80094	3.96614e-09	5.30238e-09	micL	NC_000913.3	1958441	1958520	-	80	protein_coding	small regulatory RNA MicL-S && -	-
b1175	1641.88	1767.7	1532.27	1635.69	1570.11	1640.43	1676.88	1613.96	369.019	272.339	566.961	302.815	525.553	349.399	309.525	305.937	1634.87	375.194	2.12836	2.10309e-54	6.48453e-54	minD	NC_000913.3	1224549	1225361	-	813	protein_coding	Z-ring positioning protein MinD && PF01656:CobQ/CobB/MinD/ParA nucleotide binding domain	CbiA
b1174	224.541	237.781	215.497	218.342	220.232	238.628	213.484	253.798	77.799	66.788	124.881	82.1539	99.74	67.604	56.5552	61.644	227.788	79.6457	1.53698	1.30862e-31	2.89264e-31	minE	NC_000913.3	1224279	1224545	-	267	protein_coding	Z-ring positioning protein MinE && PF03776:Septum formation topological specificity factor MinE	-
b3742	1469.25	1459.17	1315.45	1429.83	1436.44	1439.26	1449.62	1458.73	174.522	138.763	172.336	137.149	165.914	192.772	149.795	155.252	1432.22	160.813	3.16242	0	0	mioC	NC_000913.3	3926012	3926455	-	444	protein_coding	flavoprotein MioC && PF00258:Flavodoxin	-
b1782	2492.02	2497.28	2231.65	2482.86	2458.71	2368.09	2496.38	2343.32	276.502	214.629	468.305	264.793	401.837	277.109	259.848	257.992	2421.29	302.627	3.00644	2.21314e-118	1.15641e-117	mipA	NC_000913.3	1865726	1866472	-	747	protein_coding	scaffolding protein that interacts with murein polymerase and murein hydrolase && PF06629:MltA-interacting protein MipA	-
b2346	2097.45	2278.06	1772.89	2112.3	2169.45	2293.18	1999.4	2090.76	907.304	572.561	1044.01	693.216	1022.34	649.266	854.442	616.44	2101.69	794.947	1.40505	1.80117e-29	3.83684e-29	mlaA	NC_000913.3	2464252	2465007	-	756	protein_coding	intermembrane phospholipid transport system - outer membrane lipoprotein MlaA && PF04333:MlaA lipoprotein	-
b3191	689.199	659.988	557.911	650.035	667.27	657.029	731.125	656.673	258.629	180.263	314.701	179.924	280.039	177.377	213.228	156.013	658.654	220.022	1.59081	6.73071e-34	1.5469e-33	mlaB	NC_000913.3	3336963	3337256	-	294	protein_coding	intermembrane phospholipid transport system protein MlaB && PF13466:STAS domain	-
b3192	3677.03	4023.72	3532.56	3582.05	3610.27	3675.72	3631.52	3377	813.735	510.96	1198.86	616.493	957.121	697.459	664.905	550.23	3638.73	751.221	2.27862	3.03501e-55	9.43588e-55	mlaC	NC_000913.3	3337256	3337891	-	636	protein_coding	intermembrane phospholipid transport system - periplasmic binding protein && PF05494:MlaC protein	-
b3193	641.176	736.542	633.269	658.768	648.644	667.729	619.792	645.584	198.703	206.2	264.748	223.377	265.654	233.602	232.335	201.675	656.438	228.287	1.53024	6.64581e-111	3.2727e-110	mlaD	NC_000913.3	3337910	3338461	-	552	protein_coding	intermembrane phospholipid transport system%2C substrate binding protein MlaD && PF02470:MlaD protein	-
b3194	985.127	1031.16	1027.24	983.162	974.061	989.823	946.904	948.664	319.607	328.104	434.587	323.184	403.755	352.746	342.388	317.353	985.768	352.715	1.48981	1.88712e-117	9.74893e-117	mlaE	NC_000913.3	3338466	3339248	-	783	protein_coding	intermembrane phospholipid transport system%2C integral membrane subunit MlaE && PF02405:Permease MlaE	-
b3195	1277.16	1294.46	1217.62	1332.51	1227.16	1246.64	1214.33	1286.24	566.671	395.54	720.565	471.197	643.515	497.324	470.784	431.508	1262.02	524.638	1.27081	4.25732e-33	9.6229e-33	mlaF	NC_000913.3	3339256	3340065	-	810	protein_coding	intermembrane phospholipid transport system%2C ATP binding subunit MlaF && PF00005:ABC transporter	ABC_tran
b1639	467.254	508.04	425.705	475.361	434.986	445.153	435.002	474.332	50.4642	35.0151	48.7037	41.4164	60.4194	50.201	36.6844	38.0519	458.229	45.1195	3.36732	5.43503e-261	6.47005e-260	mliC	NC_000913.3	1718066	1718395	-	330	protein_coding	inhibitor of c-type lysozyme%2C putative lipoprotein && PF09864:Membrane-bound lysozyme-inhibitor of c-type lysozyme	-
b2127	36.342	27.8378	37.0178	41.173	39.4446	38.5229	29.8418	43.1211	382.687	296.98	763.025	415.522	655.982	482.599	437.156	366.059	36.6626	475.001	-3.69412	4.78581e-78	1.83181e-77	mlrA	NC_000913.3	2214866	2215597	+	732	protein_coding	DNA-binding transcriptional activator MlrA && PF13411:MerR HTH family regulatory protein	-
b2813	1343.35	1442.93	1270.5	1404.87	1345.5	1344.02	1325.67	1426.69	294.374	304.761	453.319	317.752	417.182	336.681	329.396	344.75	1362.94	349.777	1.96833	6.32406e-132	3.56771e-131	mltA	NC_000913.3	2946081	2947178	-	1098	protein_coding	membrane-bound lytic murein transglycosylase A && PF06725:3D domain|PF03562:MltA specific insert domain	-
b2701	578.876	547.477	442.892	485.343	535.789	543.6	486.651	585.215	183.984	208.793	137.37	197.577	161.118	176.707	158.202	194.065	525.73	177.227	1.56043	2.84668e-70	1.01841e-69	mltB	NC_000913.3	2824491	2825576	-	1086	protein_coding	membrane-bound lytic murein transglycosylase B && PF13406:Transglycosylase SLT domain	-
b2963	809.907	966.204	842.155	869.624	863.397	899.937	858.526	889.527	110.39	176.372	79.9241	137.149	99.74	156.627	129.16	131.659	874.91	127.628	2.76156	3.7717e-125	2.05989e-124	mltC	NC_000913.3	3104433	3105512	+	1080	protein_coding	membrane-bound lytic murein transglycosylase C && PF11873:Domain of unknown function (DUF3393)|PF01464:Transglycosylase SLT domain	-
b0211	3133.2	3337.06	2866.24	3333.77	2846.58	2978.03	2865.96	3222.99	218.678	151.732	251.012	176.529	214.825	222.223	189.536	184.932	3072.98	201.183	3.94305	0	0	mltD	NC_000913.3	232597	233955	-	1359	protein_coding	membrane-bound lytic murein transglycosylase D && PF01464:Transglycosylase SLT domain|PF01476:LysM domain	LysM
b1097	480.233	566.036	417.773	502.81	490.866	504.007	424.672	498.973	167.163	189.989	229.782	214.551	202.357	222.223	176.544	177.322	485.671	197.491	1.29995	4.5986e-54	1.41366e-53	mltG	NC_000913.3	1154112	1155134	+	1023	protein_coding	endolytic murein transglycosylase && PF02618:YceG-like family	-
b0731	16.8731	35.9572	30.4075	28.6963	35.0618	26.752	27.5463	30.8008	249.167	421.478	164.843	321.147	165.914	304.553	252.97	374.43	29.0119	281.813	-3.28059	1.46773e-51	4.35862e-51	mngA	NC_000913.3	765984	767960	+	1977	protein_coding	2-O-alpha-mannosyl-D-glycerate specific PTS enzyme II && PF02378:Phosphotransferase system, EIIC|PF02302:PTS system, Lactose/Cellobiose specific IIB subunit|PF00359:Phosphoenolpyruvate-dependent sugar phosphotransferase system, EIIA 2	PTS_EIIA_2
b0732	179.114	143.829	177.157	150.968	167.639	149.811	152.652	139.22	281.758	370.252	322.194	343.553	262.777	327.31	295.004	386.607	157.549	323.682	-1.04392	1.64198e-27	3.34504e-27	mngB	NC_000913.3	767978	770611	+	2634	protein_coding	alpha-mannosidase && PF09261:Alpha mannosidase, middle domain|PF01074:Glycosyl hydrolases family 38 N-terminal domain|PF07748:Glycosyl hydrolases family 38 C-terminal domain	-
b1133	2085.77	2184.11	1948.72	2077.37	2042.35	2125.18	2046.46	1892.4	142.982	161.458	128.628	132.397	154.405	177.377	133.745	157.535	2050.29	148.566	3.77791	0	0	mnmA	NC_000913.3	1192667	1193773	-	1107	protein_coding	tRNA-specific 2-thiouridylase && PF03054:tRNA methyl transferase	-
b3706	1313.5	1408.13	1179.28	1320.03	1331.25	1384.68	1245.32	1431.62	162.957	224.356	219.791	211.835	170.709	214.191	160.494	234.399	1326.73	199.842	2.72733	2.72165e-233	2.78055e-232	mnmE	NC_000913.3	3886828	3888192	+	1365	protein_coding	5-carboxymethylaminomethyluridine-tRNA synthase GTPase subunit && PF12631:MnmE helical domain|PF10396:GTP-binding protein TrmE N-terminus|PF01926:50S ribosome-binding GTPase	-
b3741	3812.01	4030.68	3365.98	3484.73	3585.07	3799.85	3639.55	3548.25	333.274	374.791	338.428	374.785	329.909	357.431	278.19	338.662	3658.27	340.684	3.42213	0	0	mnmG	NC_000913.3	3923744	3925633	-	1890	protein_coding	5-carboxymethylaminomethyluridine-tRNA synthase subunit MnmG && PF13932:GidA associated domain|PF01134:Glucose inhibited division protein A	-
b2392	2399.87	1892.97	2407.48	2388.04	1995.24	2191.52	2074.01	2026.69	6470.98	3613.68	8576.85	4887.14	8359.94	4947.14	5166.39	4001.53	2171.98	5752.96	-1.4051	7.40694e-18	1.21827e-17	mntH	NC_000913.3	2511468	2512706	-	1239	protein_coding	Mn(2(+))/Fe(2(+)): H(+) symporter MntH && PF01566:Natural resistance-associated macrophage protein	-
b2877	12.9793	11.5991	11.8986	13.7243	20.818	10.7008	6.88657	12.3203	155.598	201.012	261.002	196.898	256.063	238.957	207.114	202.436	12.6159	214.885	-4.0856	2.23474e-96	9.93296e-96	mocA	NC_000913.3	3015160	3015738	+	579	protein_coding	molybdenum cofactor cytidylyltransferase && PF12804:MobA-like NTP transferase domain	-
b0760	874.803	977.803	1025.92	877.11	962.009	924.548	911.323	965.913	463.64	359.229	595.684	415.522	571.587	408.971	421.107	398.784	939.929	454.315	1.05405	4.28379e-27	8.64546e-27	modF	NC_000913.3	792316	793788	-	1473	protein_coding	ABC family protein ModF && PF00005:ABC transporter	ABC_tran
b0826	324.482	400.169	333.16	395.511	355.001	413.051	338.59	379.466	217.627	185.45	157.351	178.566	156.323	172.022	171.194	174.278	367.429	176.601	1.05748	1.27221e-40	3.24129e-40	moeB	NC_000913.3	864380	865129	-	750	protein_coding	molybdopterin-synthase adenylyltransferase && PF00899:ThiF family	-
b4647	1.29793	0	1.32207	1.24767	0	0	0	0	2.10267	7.1327	1.24881	2.71583	2.87712	6.69346	0.764259	3.80519	0.483457	3.41751	-2.92792	0.000971924	0.00113272	mokA	NC_000913.3	3720448	3720632	-	185	protein_coding	- && PF01848:Hok/gef family	-
b1420	3.89378	0	1.32207	0	0	2.14016	6.88657	2.46406	5.25669	20.1012	11.2393	19.0108	7.67231	13.3869	10.6996	8.37141	2.08833	11.9673	-2.54237	1.281e-06	1.62229e-06	mokB	NC_000913.3	1491962	1492129	-	168	protein_coding	putative regulatory protein MokB && PF01848:Hok/gef family	-
b0018	7.78756	6.95945	19.831	11.229	5.47841	10.7008	5.73881	8.62422	26.2834	22.6949	27.4739	27.1583	26.8531	27.4432	25.2205	32.7246	9.54365	26.9815	-1.51854	1.50145e-10	2.07835e-10	mokC	NC_000913.3	16751	16960	-	210	protein_coding	regulatory protein MokC && PF01848:Hok/gef family	-
b1890	3.89378	5.79955	11.8986	11.229	8.76546	8.56063	1.14776	3.69609	77.799	125.795	43.7085	88.9434	56.5833	80.3216	84.0685	124.049	6.87386	85.1585	-3.64244	8.38885e-31	1.82871e-30	motA	NC_000913.3	1976252	1977139	-	888	protein_coding	motility protein A && PF01618:MotA/TolQ/ExbB proton channel family	-
b1889	14.2772	8.11936	13.2207	2.49533	9.86114	9.63071	11.4776	12.3203	104.082	195.177	63.6895	150.05	72.8869	135.877	142.916	194.826	10.1753	132.438	-3.71223	3.78724e-36	9.00648e-36	motB	NC_000913.3	1975329	1976255	-	927	protein_coding	motility protein B && PF00691:OmpA family|PF13677:Membrane MotB of proton-channel complex MotA/MotB	-
b1326	164.837	155.428	163.936	138.491	142.439	139.11	144.618	157.7	517.258	405.267	608.172	453.544	594.604	447.793	577.78	404.872	150.82	501.161	-1.73054	1.53542e-57	4.93039e-57	mpaA	NC_000913.3	1389870	1390598	-	729	protein_coding	murein tripeptide amidase A && PF00246:Zinc carboxypeptidase	-
b4233	2627	2610.96	2333.44	2691.22	2550.75	2570.33	2523.93	2618.07	336.428	367.01	398.372	315.715	369.23	364.794	316.403	299.088	2565.71	345.88	2.89577	0	0	mpl	NC_000913.3	4455785	4457158	+	1374	protein_coding	UDP-N-acetylmuramate--L-alanyl-gamma-D-glutamyl-meso-2%2C6-diaminoheptanedioate ligase && PF01225:Mur ligase family, catalytic domain|PF08245:Mur ligase middle domain|PF02875:Mur ligase family, glutamate ligase domain	-
b2684	2456.98	2864.98	2431.28	2648.8	2537.6	2525.39	2491.79	2659.96	86.2097	86.8892	113.642	113.386	129.47	131.192	106.996	108.067	2577.1	109.482	4.55666	0	0	mprA	NC_000913.3	2810770	2811300	+	531	protein_coding	DNA-binding transcriptional repressor MprA && PF01047:MarR family	MarR
b2210	1268.07	1374.49	1167.38	1397.39	1356.45	1392.17	1415.19	1358.93	212.37	288.55	134.872	234.24	127.552	234.941	182.658	241.249	1341.26	207.054	2.68867	4.89701e-86	2.02538e-85	mqo	NC_000913.3	2305108	2306754	-	1647	protein_coding	malate:quinone oxidoreductase && PF06039:Malate:quinone oxidoreductase (Mqo)	-
b0087	2180.52	2146.99	2092.83	2021.22	2085.08	2142.3	2153.2	2005.75	185.035	244.457	173.585	222.019	191.808	203.481	166.608	226.789	2103.49	201.723	3.3719	0	0	mraY	NC_000913.3	96002	97084	+	1083	protein_coding	phospho-N-acetylmuramoyl-pentapeptide-transferase && PF00953:Glycosyl transferase family 4	Glycos_transf_4
b0081	1643.18	1657.51	1511.12	1660.65	1646.81	1580.51	1567.84	1665.71	310.145	271.042	377.142	285.841	345.254	291.166	288.126	278.54	1616.66	305.907	2.41281	0	0	mraZ	NC_000913.3	89634	90092	+	459	protein_coding	DNA-binding transcriptional repressor MraZ && PF02381:MraZ protein, putative antitoxin-like	-
b3396	1669.13	1824.54	1526.99	1729.27	1573.4	1709.99	1577.03	1698.97	350.095	503.179	236.026	470.518	272.367	419.011	415.757	495.435	1663.66	395.299	2.06905	4.02014e-53	1.2203e-52	mrcA	NC_000913.3	3522871	3525423	+	2553	protein_coding	peptidoglycan glycosyltransferase/peptidoglycan DD-transpeptidase MrcA && PF00912:Transglycosylase|PF17092:Penicillin-binding protein OB-like domain|PF00905:Penicillin binding protein transpeptidase domain	-
b0149	3257.8	3476.25	3163.7	3504.7	3379.08	3290.49	3256.2	3434.9	501.488	494.101	638.144	519.403	643.515	527.445	453.97	515.983	3345.39	536.756	2.64428	0	0	mrcB	NC_000913.3	164730	167264	+	2535	protein_coding	peptidoglycan glycosyltransferase/peptidoglycan DD-transpeptidase MrcB && PF14812:Transmembrane domain of transglycosylase PBP1 at N-terminal|PF14814:Bifunctional transglycosylase second domain|PF00912:Transglycosylase|PF00905:Penicillin binding protein transpeptidase domain	-
b0635	1985.83	1760.74	1725.29	1890.22	1731.18	1855.52	1798.54	1771.66	208.165	244.457	207.303	221.34	205.234	254.352	209.407	248.098	1814.87	224.795	3.00406	0	0	mrdA	NC_000913.3	666316	668217	-	1902	protein_coding	peptidoglycan DD-transpeptidase MrdA && PF03717:Penicillin-binding Protein dimerisation domain|PF00905:Penicillin binding protein transpeptidase domain	-
b0634	999.404	961.565	965.108	1029.33	959.818	955.581	937.722	941.272	152.444	197.77	143.614	200.292	165.914	180.724	172.723	189.498	968.724	175.372	2.44853	0	0	mrdB	NC_000913.3	665201	666313	-	1113	protein_coding	SEDS family protein MrdB && PF01098:Cell cycle protein	-
b3251	6873.82	6988.45	6447.71	6694.98	6464.52	6652.68	6559.46	6569.19	343.787	258.074	458.315	304.852	508.29	366.802	281.247	289.194	6656.35	351.32	4.24855	1.52236e-272	1.9004e-271	mreB	NC_000913.3	3400044	3401087	-	1044	protein_coding	dynamic cytoskeletal protein MreB && PF06723:MreB/Mbl protein	-
b3250	3081.28	3287.18	2948.21	3141.63	2993.4	3165.29	3030.09	3342.5	252.321	317.081	231.031	279.052	273.326	287.15	264.434	326.485	3123.7	278.86	3.47651	0	0	mreC	NC_000913.3	3398875	3399978	-	1104	protein_coding	cell shape determining protein MreC && PF04085:rod shape-determining protein MreC	-
b3249	458.168	498.761	458.757	520.277	499.631	479.396	454.514	474.332	90.415	120.607	77.4264	98.4488	94.9448	109.773	90.9468	105.023	480.479	98.4482	2.26786	1.38665e-192	1.12772e-191	mreD	NC_000913.3	3398387	3398875	-	489	protein_coding	cell shape determining protein MreD && PF04093:rod shape-determining protein MreD	-
b2113	1757.39	1836.14	1704.14	1866.51	1838.55	1769.91	1754.93	1820.94	490.975	367.01	610.67	379.537	567.751	473.897	447.092	404.872	1793.56	467.725	1.94433	2.99577e-93	1.30335e-92	mrp	NC_000913.3	2193059	2194168	-	1110	protein_coding	P-loop NTPase family protein && PF10609:NUBPL iron-transfer P-loop NTPase	-
b0914	2170.13	2140.03	1960.62	1972.56	2148.63	2017.1	2057.94	1855.44	453.126	403.322	626.904	463.728	547.611	502.01	437.92	470.321	2040.31	488.118	2.06833	1.82117e-155	1.19482e-154	msbA	NC_000913.3	966621	968369	+	1749	protein_coding	ATP-binding lipopolysaccharide transport protein && PF00005:ABC transporter|PF00664:ABC transporter transmembrane region	ABC_membrane
b0465	2555.62	2793.06	2418.06	2658.78	2630.73	2603.5	2528.52	2586.03	320.658	377.385	362.156	398.548	378.82	394.914	361.495	385.085	2596.79	372.383	2.79653	0	0	mscK	NC_000913.3	486536	489898	+	3363	protein_coding	potassium dependent%2C small conductance mechanosensitive channel && PF00924:Mechanosensitive ion channel|PF12795:Mechanosensitive ion channel porin domain|PF12794:Mechanosensitive ion channel inner membrane domain 1	-
b3291	229.733	251.7	264.413	223.332	283.782	214.016	231.848	263.655	657.086	486.969	952.845	526.192	874.643	572.961	569.373	503.807	245.31	642.984	-1.38755	4.5147e-22	8.16822e-22	mscL	NC_000913.3	3438024	3438434	+	411	protein_coding	large conductance mechanosensitive channel && PF01741:Large-conductance mechanosensitive channel, MscL	-
b4159	1162.94	1271.26	1127.72	1241.43	1176.76	1196.35	1229.25	1262.83	304.888	492.805	282.232	403.301	253.186	342.036	423.4	417.048	1208.57	364.862	1.72312	3.62024e-50	1.04854e-49	mscM	NC_000913.3	4386047	4389370	-	3324	protein_coding	miniconductance mechanosensitive channel MscM && PF12794:Mechanosensitive ion channel inner membrane domain 1|PF00924:Mechanosensitive ion channel|PF12795:Mechanosensitive ion channel porin domain	-
b4219	289.438	351.452	354.313	314.412	300.217	332.795	338.59	326.488	842.121	490.211	1004.05	570.324	908.21	601.073	681.719	518.266	325.963	701.996	-1.10414	1.52364e-14	2.32537e-14	msrA	NC_000913.3	4441538	4442176	-	639	protein_coding	methionine sulfoxide reductase A && PF01625:Peptide methionine sulfoxide reductase	PMSR
b1832	1294.03	1360.57	1277.11	1471	1315.91	1276.6	1344.03	1350.31	219.73	189.989	324.692	217.266	266.613	259.706	192.593	222.223	1336.2	236.601	2.50593	6.33919e-161	4.28913e-160	msrC	NC_000913.3	1915631	1916128	-	498	protein_coding	free methionine-(R)-sulfoxide reductase && PF13185:GAF domain	-
b1971	33.7461	37.1171	54.2047	52.402	46.0186	55.6441	51.6493	45.5852	191.343	150.435	274.739	175.85	194.685	158.635	175.015	170.472	47.0459	186.397	-1.97566	1.34413e-41	3.47191e-41	msrP	NC_000913.3	2039478	2040482	+	1005	protein_coding	periplasmic protein-L-methionine sulfoxide reductase catalytic subunit && PF00174:Oxidoreductase molybdopterin binding domain	-
b1972	23.3627	20.8784	27.7634	19.9627	20.818	28.8921	27.5463	32.0328	104.082	106.99	99.9051	121.533	89.1906	104.418	84.0685	108.067	25.157	102.282	-2.02857	8.14605e-44	2.17953e-43	msrQ	NC_000913.3	2040483	2041118	+	636	protein_coding	periplasmic protein-L-methionine sulfoxide reductase heme binding subunit && PF01794:Ferric reductase like transmembrane component	Ferric_reduct
b1051	97.3445	82.3535	146.749	116.033	88.7502	110.218	120.515	82.5461	2453.82	1809.76	3436.74	2051.13	2778.33	2012.06	2042.86	1592.09	105.564	2272.1	-4.4287	3.634e-160	2.4387e-159	msyB	NC_000913.3	1113807	1114181	-	375	protein_coding	acidic protein that suppresses heat sensitivity of a secY mutant && PF13984:MsyB protein	-
b3599	585.365	647.229	572.454	679.979	593.86	644.188	631.269	598.767	1784.12	1094.54	2251.61	1268.97	2135.78	1255.69	1268.67	977.172	619.139	1504.57	-1.27984	9.01469e-16	1.41906e-15	mtlA	NC_000913.3	3772281	3774194	+	1914	protein_coding	mannitol-specific PTS enzyme IICBA component && PF02302:PTS system, Lactose/Cellobiose specific IIB subunit|PF02378:Phosphotransferase system, EIIC|PF00359:Phosphoenolpyruvate-dependent sugar phosphotransferase system, EIIA 2	PTS_EIIA_2
b3601	292.034	225.022	271.023	270.744	245.433	239.698	242.178	253.798	1011.39	462.328	1153.9	675.563	1186.33	666	713.054	531.204	254.991	799.971	-1.64825	3.8202e-20	6.63407e-20	mtlR	NC_000913.3	3775572	3776159	+	588	protein_coding	transcriptional repressor MtlR && PF05068:Mannitol repressor	-
b0159	2219.46	2424.21	2135.14	2341.87	2257.11	2307.09	2311.59	2348.25	960.922	533.655	1251.31	685.068	1029.05	668.677	765.788	598.936	2293.09	811.676	1.50068	1.18417e-24	2.2631e-24	mtn	NC_000913.3	178455	179153	-	699	protein_coding	5'-methylthioadenosine/S-adenosylhomocysteine nucleosidase && PF01048:Phosphorylase superfamily	-
b3161	247.904	212.263	237.972	234.561	275.016	297.482	249.064	267.351	6357.44	3021.67	8370.8	4383.35	6771.77	3535.49	4210.3	3817.36	252.702	5058.52	-4.32254	2.90108e-119	1.53343e-118	mtr	NC_000913.3	3304573	3305817	-	1245	protein_coding	tryptophan:H(+) symporter Mtr && PF03222:Tryptophan/tyrosine permease family	-
b0924	5681.03	5726.47	5436.33	5782.94	5235.17	5454.19	5330.21	5818.88	656.035	679.551	650.632	648.404	689.549	747.66	663.377	633.944	5558.15	671.144	3.0481	0	0	mukB	NC_000913.3	976326	980786	+	4461	protein_coding	chromosome partitioning protein MukB && PF13558:Putative exonuclease SbcCD, C subunit|PF04310:MukB N-terminal|PF16330:MukB hinge domain	-
b0923	611.324	607.792	568.488	557.707	602.625	608.875	592.245	579.055	52.5669	94.0219	62.4407	63.822	73.846	76.9748	72.6046	103.501	591.014	74.9722	2.96134	4.52716e-198	3.84949e-197	mukE	NC_000913.3	975622	976326	+	705	protein_coding	chromosome partitioning protein MukE && PF04288:MukE-like family	-
b0922	655.453	648.389	549.979	600.128	637.687	611.015	609.462	576.591	161.906	186.747	176.083	188.071	133.306	200.135	152.088	196.348	611.088	174.335	1.80285	5.2571e-115	2.67214e-114	mukF	NC_000913.3	974319	975641	+	1323	protein_coding	chromosome partitioning protein MukF && PF03882:KicB killing factor	-
b3189	3923.63	3933.25	3746.73	4129.78	3891.86	3835.16	3967.81	4041.06	276.502	302.167	283.481	281.767	258.94	276.44	271.312	258.753	3933.66	276.17	3.83005	0	0	murA	NC_000913.3	3335235	3336494	-	1260	protein_coding	UDP-N-acetylglucosamine 1-carboxyvinyltransferase && PF00275:EPSP synthase (3-phosphoshikimate 1-carboxyvinyltransferase)	EPSP_synthase
b3972	190.795	260.98	234.006	230.818	250.911	282.501	245.621	230.39	41.0022	51.2257	79.9241	51.6008	66.1737	52.8784	40.5057	59.3609	240.753	55.3339	2.14014	1.09142e-69	3.8742e-69	murB	NC_000913.3	4172057	4173085	+	1029	protein_coding	UDP-N-acetylenolpyruvoylglucosamine reductase && PF01565:FAD binding domain|PF02873:UDP-N-acetylenolpyruvoylglucosamine reductase, C-terminal domain	FAD_binding_4
b0091	2333.67	2402.17	2066.39	2338.13	2250.53	2216.13	2245.02	2367.96	190.292	254.832	151.106	211.835	211.948	202.812	194.122	195.587	2277.5	201.567	3.48701	0	0	murC	NC_000913.3	100765	102240	+	1476	protein_coding	UDP-N-acetylmuramate--L-alanine ligase && PF01225:Mur ligase family, catalytic domain|PF08245:Mur ligase middle domain|PF02875:Mur ligase family, glutamate ligase domain	-
b0088	1591.26	1571.68	1534.92	1528.39	1541.62	1500.25	1494.39	1559.75	196.6	224.356	167.341	193.503	199.48	212.183	188.772	184.932	1540.28	195.896	2.96386	0	0	murD	NC_000913.3	97087	98403	+	1317	protein_coding	UDP-N-acetylmuramoyl-L-alanine--D-glutamate ligase && PF02875:Mur ligase family, glutamate ligase domain|PF08245:Mur ligase middle domain	-
b0085	3662.75	3596.88	3403	3673.13	3414.15	3472.41	3562.65	3581.52	279.656	318.378	238.523	293.31	269.49	257.029	243.034	290.716	3545.81	273.767	3.68821	0	0	murE	NC_000913.3	93166	94653	+	1488	protein_coding	UDP-N-acetylmuramoyl-L-alanyl-D-glutamate--2%2C6-diaminopimelate ligase && PF08245:Mur ligase middle domain|PF02875:Mur ligase family, glutamate ligase domain|PF01225:Mur ligase family, catalytic domain	-
b0086	3965.17	3886.86	3757.31	3988.79	4017.87	3991.4	3867.96	3925.25	210.267	184.802	192.317	207.761	207.152	240.295	190.3	224.506	3925.07	207.175	4.24028	0	0	murF	NC_000913.3	94650	96008	+	1359	protein_coding	D-alanyl-D-alanine-adding enzyme && PF08245:Mur ligase middle domain|PF02875:Mur ligase family, glutamate ligase domain|PF01225:Mur ligase family, catalytic domain	-
b0090	1072.09	1130.91	1074.84	1122.9	1044.19	1063.66	1114.48	1052.15	222.884	327.456	273.49	298.062	246.473	263.053	242.27	337.901	1084.4	276.449	1.96646	1.38481e-138	8.13649e-138	murG	NC_000913.3	99644	100711	+	1068	protein_coding	N-acetylglucosaminyl transferase && PF03033:Glycosyltransferase family 28 N-terminal domain|PF04101:Glycosyltransferase family 28 C-terminal domain	-
b3967	23.3627	17.3986	15.8648	14.972	10.9568	21.4016	21.8075	18.4805	0	1.94528	1.24881	3.39479	0	2.00804	3.8213	1.52207	18.0306	1.74254	3.24919	5.18656e-16	8.19277e-16	murI	NC_000913.3	4165428	4166285	+	858	protein_coding	glutamate racemase && PF01177:Asp/Glu/Hydantoin racemase	Asp_Glu_race
[truncated: 1,731 more rows]
